# Supplementary material for: Identification of microRNA biomarkers simultaneously expressed in circulating extracellular vesicles and atherosclerotic plaques
Source: Front Cardiovasc Med. 2024 Apr 25;11:1307832. doi: 10.3389/fcvm.2024.1307832 (PMC11079260; doi:10.3389/fcvm.2024.1307832)
Supplement: Supplementary file 3 [file Table1.xlsx]

## Sheet: DGE control vs patient serum
miRNA	baseMean	log2 Fold change	standard error of log2 Fold change	pvalue	padj
hsa-miR-483-5p	99.3814	-2.06399	0.449183	4.32769e-06	0.00281732
hsa-miR-193a-5p	500.518	-1.24577	0.286143	1.33887e-05	0.00435803
hsa-miR-1228-5p	411.878	-2.03415	0.504413	5.51358e-05	0.00921916
hsa-miR-193b-5p	45.8043	-1.76063	0.437274	5.66462e-05	0.00921916
hsa-miR-320c	205.347	-1.31858	0.341123	0.000110904	0.0135629
hsa-miR-374b-3p	8.27924	-2.19847	0.5731	0.000125003	0.0135629
hsa-miR-125a-3p	24.6137	-1.04189	0.282152	0.000221942	0.0187328
hsa-miR-191-3p	11.6969	0.825648	0.234703	0.000435079	0.0187328
hsa-miR-3173-5p	3.17562	1.3593	0.37269	0.000265033	0.0187328
hsa-miR-320b	758.378	-1.10378	0.315116	0.000460408	0.0187328
hsa-miR-320d	126.572	-1.29703	0.367782	0.000420895	0.0187328
hsa-miR-369-5p	13.6117	1.38564	0.384477	0.000313413	0.0187328
hsa-miR-4677-5p	1.67299	1.88443	0.522013	0.000306276	0.0187328
hsa-miR-501-3p	197.918	-0.558636	0.158617	0.000428459	0.0187328
hsa-miR-574-5p	137.849	-1.88112	0.53666	0.000456216	0.0187328
hsa-miR-654-3p	115.848	1.14893	0.325866	0.000422239	0.0187328
hsa-miR-27a-5p	327.547	-1.28309	0.370746	0.000538496	0.0195086
hsa-miR-6869-5p	8.92408	-1.99709	0.577129	0.000539407	0.0195086
hsa-miR-320a-3p	16239.5	-1.1403	0.333563	0.000629579	0.0215714
hsa-miR-222-3p	584.04	-0.399883	0.118035	0.000704484	0.021839
hsa-miR-381-3p	317.686	1.04449	0.307956	0.00069461	0.021839
hsa-miR-214-5p	116.889	0.987378	0.294935	0.000814621	0.0230573
hsa-miR-335-3p	107.274	1.00835	0.300939	0.000806087	0.0230573
hsa-miR-374a-5p	231.571	0.96632	0.289811	0.000855125	0.0231953
hsa-miR-22-3p	7965.48	-0.578007	0.175003	0.000957143	0.024924
hsa-miR-22-5p	278.46	-0.506566	0.156066	0.00117104	0.0281416
hsa-miR-3168	1659.26	-1.6198	0.503458	0.00129382	0.0281416
hsa-miR-423-5p	20695.2	-0.958822	0.297688	0.00127789	0.0281416
hsa-miR-4677-3p	8.29452	-1.09871	0.33931	0.00120341	0.0281416
hsa-miR-6516-5p	2.9541	1.25853	0.391253	0.00129685	0.0281416
hsa-miR-378a-3p	1926.9	-0.810695	0.254947	0.00147346	0.0295279
hsa-miR-425-5p	798.672	-0.417998	0.131176	0.00143985	0.0295279
hsa-miR-4664-3p	3.34762	-1.78682	0.562723	0.00149681	0.0295279
hsa-miR-26b-5p	2901.86	0.678639	0.218179	0.00186791	0.0357649
hsa-miR-6515-5p	9.90297	-1.32152	0.426608	0.00194995	0.0362691
hsa-miR-146a-5p	6574.62	-0.506806	0.168085	0.00256827	0.0453069
hsa-miR-330-3p	57.6709	0.789968	0.262067	0.00257505	0.0453069
hsa-miR-329-3p	8.69667	1.22921	0.40928	0.00267018	0.0457444
hsa-miR-1293	30.198	-0.988711	0.33144	0.0028537	0.046444
hsa-miR-495-3p	97.4161	1.05464	0.353292	0.0028341	0.046444
hsa-miR-2110	194.425	-0.821279	0.27673	0.00299945	0.0476254
hsa-miR-10527-5p	17.3694	-0.759555	0.25748	0.00317813	0.0481154
hsa-miR-369-3p	15.698	1.11765	0.378668	0.00316192	0.0481154
hsa-miR-3691-5p	5.54653	-1.43858	0.490614	0.0033656	0.0486891
hsa-miR-377-3p	3.12	1.57811	0.538103	0.00335995	0.0486891
hsa-miR-3130-3p	4.85907	-2.41496	0.830592	0.00364315	0.050622
hsa-miR-412-5p	4.38017	-1.70125	0.586653	0.0037325	0.050622
hsa-miR-629-5p	682.506	-0.682168	0.235055	0.00370596	0.050622
hsa-miR-4433b-3p	765.439	-1.33371	0.477216	0.00519343	0.0676185
hsa-miR-556-5p	4.80594	1.0337	0.36963	0.00516467	0.0676185
hsa-miR-411-3p	9.11674	1.14762	0.412387	0.00538813	0.0687779
hsa-miR-340-3p	72.0708	0.791614	0.287956	0.00597628	0.0748184
hsa-miR-125b-1-3p	71.6929	-0.971888	0.354536	0.00611981	0.0751698
hsa-miR-493-5p	60.4052	1.10532	0.406736	0.00657685	0.0792876
hsa-miR-485-3p	15.7291	1.31739	0.485897	0.00670276	0.0793364
hsa-miR-654-5p	37.875	0.968653	0.360096	0.00714547	0.0830661
hsa-miR-30b-3p	5.08672	1.00201	0.378018	0.00803237	0.091448
hsa-miR-323a-3p	19.3029	0.949944	0.359025	0.00814744	0.091448
hsa-miR-502-3p	92.418	-0.426008	0.161575	0.00837412	0.0923992
hsa-miR-101-3p	10414.2	0.545077	0.207425	0.00859314	0.0932356
hsa-let-7g-5p	12250.4	0.470499	0.179833	0.00888852	0.0933295
hsa-miR-4731-5p	1.83329	-3.99683	1.52665	0.00884353	0.0933295
hsa-miR-130b-3p	21.8605	-0.50749	0.195635	0.00948498	0.0949957
hsa-miR-148a-3p	114099	-0.446762	0.171716	0.0092748	0.0949957
hsa-miR-2355-3p	14.1193	0.760134	0.292931	0.00946125	0.0949957
hsa-miR-199a-5p	2865.24	0.63983	0.248885	0.0101468	0.0957331
hsa-miR-224-5p	157.124	0.827532	0.321073	0.00995486	0.0957331
hsa-miR-3614-5p	5.87717	-0.934627	0.363063	0.0100449	0.0957331
hsa-miR-374a-3p	39.7759	0.769173	0.298562	0.0099875	0.0957331
hsa-miR-204-5p	47.426	0.759985	0.298222	0.0108222	0.100647
hsa-miR-141-3p	10.1542	0.999881	0.39482	0.0113252	0.103841
hsa-miR-3138	5.17585	-1.36785	0.549029	0.0127241	0.113846
hsa-miR-382-3p	12.0179	0.95795	0.384684	0.0127662	0.113846
hsa-miR-539-3p	3.32014	1.1627	0.470522	0.0134702	0.117514
hsa-miR-671-3p	42.8561	0.644538	0.261023	0.0135385	0.117514
hsa-miR-576-3p	104.882	-0.743259	0.302347	0.0139596	0.119575
hsa-miR-1260b	45.031	0.683053	0.281409	0.0152132	0.128621
hsa-miR-338-5p	77.3153	-0.501958	0.207237	0.0154289	0.128772
hsa-miR-1246	65.1472	-0.675731	0.280434	0.0159706	0.130467
hsa-miR-3187-3p	3.31386	-1.22158	0.507265	0.0160328	0.130467
hsa-miR-4671-5p	2.01261	-1.38116	0.576681	0.0166199	0.133575
hsa-let-7i-5p	40051.2	0.296389	0.125644	0.0183267	0.145496
hsa-miR-378i	54.183	-0.639075	0.272989	0.0192307	0.149038
hsa-miR-6815-5p	4.72892	-0.817073	0.348933	0.0191997	0.149038
hsa-miR-5187-5p	5.11618	-1.78891	0.767852	0.0198185	0.151118
hsa-miR-656-3p	5.01982	1.17703	0.505807	0.0199634	0.151118
hsa-miR-1185-1-3p	6.01665	0.931323	0.403623	0.0210319	0.157377
hsa-miR-323b-3p	38.3705	0.800375	0.349726	0.0221039	0.163518
hsa-miR-3150b-3p	7.42018	-1.0396	0.462517	0.0245952	0.179904
hsa-let-7d-5p	1791.65	-0.288473	0.129794	0.0262465	0.185872
hsa-miR-1303	10.6774	-0.788563	0.355525	0.0265531	0.185872
hsa-miR-24-2-5p	203.427	-0.32556	0.146706	0.0264775	0.185872
hsa-miR-487b-3p	9.65462	0.962638	0.431939	0.0258377	0.185872
hsa-miR-5010-5p	6.74042	0.872822	0.395901	0.0274786	0.190304
hsa-miR-6755-5p	1.70127	-1.64388	0.747546	0.0278759	0.191023
hsa-miR-4443	5.65181	1.00712	0.459851	0.028517	0.193381
hsa-miR-548ad-5p=hsa-miR-548ae-5p	16.0156	-0.530212	0.244411	0.0300568	0.201721
hsa-miR-31-5p	3.33984	-1.31222	0.606381	0.0304629	0.20236
hsa-miR-1292-5p	15.987	-0.532893	0.247812	0.0315245	0.207298
hsa-miR-6741-3p	7.51177	0.721067	0.337165	0.0324666	0.211357
hsa-miR-455-5p	177.389	-0.680229	0.319406	0.033199	0.213986
hsa-miR-133a-5p	8.22522	-1.50483	0.711451	0.034417	0.215568
hsa-miR-433-3p	22.6937	0.692181	0.326214	0.0338496	0.215568
hsa-miR-616-3p	1.51934	-1.23892	0.586875	0.034769	0.215568
hsa-miR-885-5p	9.1487	-0.914068	0.432353	0.0345008	0.215568
hsa-miR-431-5p	15.1561	0.813836	0.387883	0.0358919	0.216095
hsa-miR-5010-3p	5.06662	0.850316	0.404305	0.0354521	0.216095
hsa-miR-766-5p	4.43167	0.817269	0.390127	0.0361817	0.216095
hsa-miR-889-3p	31.3623	0.831066	0.395997	0.0358462	0.216095
hsa-miR-106b-3p	877.037	0.280185	0.134144	0.036736	0.217411
hsa-miR-149-5p	17.931	1.01368	0.488114	0.0378265	0.221847
hsa-miR-543	294.605	0.717607	0.348193	0.0393082	0.228479
hsa-miR-1285-3p	36.7682	-0.433064	0.212472	0.0415282	0.230047
hsa-miR-3174	1.95776	-1.06882	0.525709	0.042042	0.230047
hsa-miR-365a-5p	3.68131	-1.29971	0.639209	0.0420207	0.230047
hsa-miR-3928-3p	6.72037	-0.815991	0.399947	0.0413255	0.230047
hsa-miR-660-5p	89.7735	-0.464662	0.226829	0.0405101	0.230047
hsa-miR-7-5p	1041.66	0.330182	0.162411	0.0420515	0.230047
hsa-miR-98-5p	669.366	0.423879	0.207635	0.0412048	0.230047
hsa-miR-339-3p	118.772	-0.4057	0.20284	0.0454896	0.246781
hsa-miR-3200-3p	1.63535	-1.19314	0.598227	0.0461026	0.24732
hsa-miR-7-1-3p	3.28277	0.84524	0.424274	0.0463488	0.24732
hsa-miR-362-3p	1.78209	-1.23874	0.626026	0.0478452	0.25323
hsa-miR-6780a-5p	2.21791	-1.32491	0.681239	0.0517934	0.271915
hsa-miR-375-3p	529.668	0.594909	0.310578	0.0554297	0.288678
hsa-miR-323a-5p	1.52248	1.39845	0.736313	0.0575305	0.297241
hsa-miR-1271-5p	8.23901	-0.589902	0.311225	0.0580373	0.297498
hsa-miR-6511a-3p	2.42934	0.805797	0.426971	0.0591279	0.300721
hsa-miR-30e-3p	413.601	0.418809	0.222635	0.0599516	0.302546
hsa-miR-422a	3.87651	-0.774384	0.413183	0.0609041	0.304989
hsa-miR-10399-3p	15.6027	0.444705	0.240042	0.0639373	0.312956
hsa-miR-21-5p	46996.5	-0.340263	0.183586	0.0638211	0.312956
hsa-miR-337-5p	2.06383	0.903329	0.487211	0.0637277	0.312956
hsa-miR-133b	7.00082	-1.30525	0.711528	0.0665891	0.31701
hsa-miR-223-5p	2547.79	-0.420728	0.228933	0.0660956	0.31701
hsa-miR-4772-3p	2.04442	-1.02014	0.55933	0.0681741	0.31701
hsa-miR-494-3p	20.1021	0.839319	0.458165	0.0669642	0.31701
hsa-miR-500a-3p	49.8134	-0.398709	0.218368	0.0678714	0.31701
hsa-miR-641	16.9727	0.635699	0.348223	0.0679177	0.31701
hsa-miR-96-5p	45.6957	-0.538303	0.293045	0.06622	0.31701
hsa-miR-129-5p	14.3695	-0.551853	0.304245	0.0697023	0.321817
hsa-miR-139-3p	83.6352	-0.50131	0.279226	0.0725969	0.32423
hsa-miR-185-3p	41.3016	0.385893	0.214723	0.0723091	0.32423
hsa-miR-320e	4.08005	-0.997188	0.555656	0.0727151	0.32423
hsa-miR-4686	1.46583	-1.32531	0.736118	0.0717976	0.32423
hsa-miR-627-3p	2.16094	0.944464	0.52268	0.0707678	0.32423
hsa-miR-150-5p	202.589	0.490492	0.274151	0.0735938	0.324946
hsa-miR-181c-3p	9.85117	0.688697	0.385308	0.0738741	0.324946
hsa-miR-128-3p	4830.47	0.293625	0.164942	0.0750479	0.326233
hsa-miR-136-3p	29.1352	0.57781	0.324716	0.0751689	0.326233
hsa-miR-1277-3p	4.119	0.721786	0.406531	0.0758191	0.326341
hsa-miR-95-3p	57.4275	-0.482848	0.272304	0.0761964	0.326341
hsa-miR-410-3p	10.0203	0.707972	0.401605	0.0779249	0.331563
hsa-miR-6818-3p	2.83798	0.680783	0.388126	0.0794258	0.335754
hsa-miR-582-3p	133.638	-0.508989	0.290948	0.0802191	0.33692
hsa-miR-429	8.45104	0.597457	0.343584	0.0820531	0.342414
hsa-miR-26b-3p	9.29579	-0.471236	0.272743	0.0840305	0.348432
hsa-miR-130a-5p	2.07141	-1.50605	0.875048	0.0852311	0.349431
hsa-miR-206	106.612	-0.655723	0.381127	0.0853449	0.349431
hsa-miR-126-5p	185.167	0.445602	0.259778	0.0862874	0.351082
hsa-miR-190b-5p	4.45562	-0.630243	0.369687	0.0882314	0.35655
hsa-miR-377-5p	2.18806	-1.14434	0.672287	0.0887267	0.35655
hsa-miR-192-5p	2068.66	0.331367	0.196229	0.0912823	0.356785
hsa-miR-195-3p	30.5073	0.428252	0.253473	0.0911164	0.356785
hsa-miR-4659a-3p	5.73518	0.456497	0.268866	0.0895342	0.356785
hsa-miR-493-3p	136.909	0.582622	0.343765	0.0901086	0.356785
hsa-miR-6873-3p	3.93373	0.662181	0.392426	0.0915256	0.356785
hsa-miR-219a-1-3p	2.91465	-0.701557	0.4169	0.0924148	0.358107
hsa-miR-4429	3.49017	-0.84528	0.505624	0.0945721	0.362991
hsa-miR-6882-5p	1.8811	-1.13809	0.681225	0.0947902	0.362991
hsa-miR-199b-5p	134.836	0.621316	0.373984	0.0966441	0.36629
hsa-miR-99b-3p	70.1249	0.406543	0.244804	0.0967771	0.36629
hsa-miR-29c-3p	137.135	0.447369	0.270306	0.097915	0.368455
hsa-miR-107	181.527	-0.353783	0.21437	0.0988739	0.369925
hsa-miR-30d-5p	8496.43	-0.229753	0.139815	0.100328	0.372044
hsa-miR-409-3p	864.862	0.552543	0.336499	0.100583	0.372044
hsa-miR-100-5p	13102.3	-0.332627	0.203377	0.101939	0.372496
hsa-miR-26a-5p	21784.2	0.382239	0.233627	0.101818	0.372496
hsa-miR-3125	4.54859	-0.971376	0.59476	0.102422	0.372496
hsa-miR-188-5p	2.56857	-0.673724	0.415192	0.104658	0.376423
hsa-miR-409-5p	5.68062	0.755187	0.465006	0.104368	0.376423
hsa-miR-18a-5p	18.2349	0.419023	0.258935	0.105607	0.37775
hsa-miR-484	521.621	0.2685	0.166886	0.107641	0.382921
hsa-miR-370-3p	515.351	0.568279	0.356376	0.110801	0.389855
hsa-miR-487a-5p	3.19866	0.792792	0.497988	0.111387	0.389855
hsa-miR-887-3p	6.63695	-1.57875	0.989035	0.110433	0.389855
hsa-miR-103a-2-5p	1.75137	-1.14981	0.72948	0.11498	0.393311
hsa-miR-132-5p	28.1929	-0.402908	0.254704	0.113679	0.393311
hsa-miR-25-3p	12800.3	0.246833	0.156779	0.115395	0.393311
hsa-miR-615-3p	22.801	0.621243	0.39226	0.11325	0.393311
hsa-miR-766-3p	5.17408	0.631426	0.400003	0.114438	0.393311
hsa-miR-5009-5p	2.89917	0.566884	0.360709	0.116047	0.393472
hsa-miR-1249-3p	2.04204	0.777973	0.50273	0.121743	0.408302
hsa-miR-636	3.1877	-0.621421	0.401907	0.122061	0.408302
hsa-miR-7976	25.2113	0.334204	0.216288	0.122303	0.408302
hsa-miR-216a-3p	2.23773	-1.20534	0.782883	0.123655	0.410711
hsa-miR-379-5p	113.207	0.522162	0.340665	0.125332	0.414167
hsa-miR-23a-5p	11.9137	-0.521744	0.341272	0.126309	0.415288
hsa-miR-218-5p	155.243	0.482263	0.318513	0.129998	0.42527
hsa-miR-2277-5p	1.74082	-0.775622	0.514031	0.131323	0.425331
hsa-miR-3934-5p	1.65169	-0.822823	0.545073	0.131155	0.425331
hsa-miR-548ay-5p	2.29302	-0.573627	0.382995	0.134201	0.432498
hsa-miR-454-3p	15.8426	0.683685	0.460438	0.137581	0.441209
hsa-miR-505-5p	24.0898	-0.433112	0.293286	0.13974	0.445936
hsa-miR-208b-3p	2.47804	-0.617534	0.42088	0.142309	0.447553
hsa-miR-4772-5p	3.44978	-0.656856	0.447311	0.141981	0.447553
hsa-miR-6716-3p	1.74289	-0.727447	0.494131	0.140974	0.447553
hsa-miR-4433a-3p	3.67237	-1.08409	0.740774	0.143342	0.448633
hsa-miR-10b-3p	15.9783	-0.373258	0.256752	0.14601	0.450486
hsa-miR-205-5p	2.28822	0.791055	0.54394	0.145862	0.450486
hsa-miR-221-5p	30.1143	0.425818	0.292588	0.145573	0.450486
hsa-miR-134-5p	341.65	-0.610838	0.429519	0.154984	0.455245
hsa-miR-1343-3p	3.41766	0.562754	0.391459	0.150553	0.455245
hsa-miR-146b-5p	2958.52	0.236883	0.166098	0.15382	0.455245
hsa-miR-148b-5p	19.9168	0.346564	0.240717	0.149948	0.455245
hsa-miR-196b-5p	24.0867	0.319178	0.224576	0.155245	0.455245
hsa-miR-23b-3p	1031.78	0.433552	0.304751	0.154839	0.455245
hsa-miR-23c	2.49369	-0.86776	0.605023	0.151498	0.455245
hsa-miR-29c-5p	104.083	0.323413	0.225949	0.152328	0.455245
hsa-miR-3140-3p	1.79623	-0.682289	0.473132	0.149283	0.455245
hsa-miR-450b-5p	41.6469	-0.395203	0.277826	0.154886	0.455245
hsa-miR-548ah-3p	13.0421	0.459729	0.321716	0.153008	0.455245
hsa-miR-145-3p	1348.31	-0.296097	0.208748	0.156063	0.455592
hsa-miR-200a-5p	3.24648	0.589765	0.418658	0.158923	0.461871
hsa-let-7f-5p	21805.4	0.304227	0.218977	0.164739	0.468319
hsa-miR-181a-5p	2086.89	-0.207999	0.149365	0.163754	0.468319
hsa-miR-200c-3p	30.1792	0.325055	0.23391	0.164632	0.468319
hsa-miR-3157-3p	2.95378	-0.456596	0.32798	0.163878	0.468319
hsa-miR-505-3p	19.6098	-0.409037	0.293734	0.163758	0.468319
hsa-miR-216a-5p	15.6998	-0.906872	0.65729	0.167675	0.472538
hsa-miR-548l	2.87897	0.474328	0.343418	0.167218	0.472538
hsa-miR-1290	3.28235	-0.93362	0.683084	0.171697	0.476019
hsa-miR-3615	869.327	-0.246305	0.180405	0.172162	0.476019
hsa-miR-376c-3p	5.47714	0.676982	0.493822	0.170405	0.476019
hsa-miR-421	41.8345	-0.244212	0.178138	0.170402	0.476019
hsa-miR-4738-3p	1.68909	-0.584593	0.429282	0.173263	0.476019
hsa-miR-585-3p	1.50429	-1.10539	0.811783	0.173297	0.476019
hsa-miR-106b-5p	326.498	0.263719	0.194374	0.174856	0.478282
hsa-miR-4662a-5p	3.36022	0.559515	0.414907	0.177487	0.480295
hsa-miR-5100	4.79035	0.564011	0.417424	0.176641	0.480295
hsa-miR-6866-5p	4.6205	0.398984	0.296083	0.177805	0.480295
hsa-miR-642a-3p	27.1315	0.514331	0.385037	0.181615	0.48856
hsa-miR-1-3p	856.761	0.389595	0.293699	0.184671	0.494077
hsa-miR-11400	142.129	0.41153	0.311362	0.186265	0.494077
hsa-miR-379-3p	3.05117	0.679868	0.513137	0.185196	0.494077
hsa-miR-548ba	1.79568	-1.1969	0.906466	0.186702	0.494077
hsa-miR-338-3p	2.83601	-0.531076	0.406098	0.190957	0.501261
hsa-miR-597-3p	2.29127	0.647365	0.494957	0.1909	0.501261
hsa-miR-1260a	33.5222	0.376319	0.288305	0.191798	0.501449
hsa-miR-181c-5p	11.9097	0.454152	0.350386	0.194924	0.507582
hsa-miR-345-5p	76.3057	-0.245096	0.189779	0.196537	0.509743
hsa-miR-217-5p	52.1631	-0.732147	0.56931	0.198434	0.512621
hsa-let-7d-3p	1734.8	0.295728	0.232343	0.203086	0.513555
hsa-miR-1255a	4.21297	-0.566591	0.447142	0.205106	0.513555
hsa-miR-1278	18.7582	0.330281	0.259985	0.203947	0.513555
hsa-miR-1306-5p	4.31978	0.462357	0.364567	0.204714	0.513555
hsa-miR-363-3p	1262.48	0.213791	0.167062	0.200647	0.513555
hsa-miR-425-3p	90.752	-0.202752	0.159143	0.202653	0.513555
hsa-miR-542-3p	27.6856	-0.373917	0.292856	0.201674	0.513555
hsa-miR-92b-5p	30.5292	-0.493169	0.387648	0.2033	0.513555
hsa-miR-199a-3p=hsa-miR-199b-3p	8517.27	0.245171	0.194455	0.207377	0.51725
hsa-miR-589-5p	44.0313	-0.308682	0.245379	0.208398	0.517814
hsa-miR-142-3p	495.719	0.315542	0.25199	0.210498	0.51907
hsa-miR-769-5p	133.588	0.364911	0.29124	0.210222	0.51907
hsa-miR-34a-5p	185.795	-0.648103	0.521301	0.213779	0.520099
hsa-miR-550a-3-5p	23.3498	-0.31652	0.253722	0.212211	0.520099
hsa-miR-6857-3p	1.67006	0.705043	0.566331	0.213157	0.520099
hsa-miR-7854-3p	3.36289	-0.469683	0.378063	0.214111	0.520099
hsa-miR-324-5p	21.3924	0.486552	0.392444	0.21505	0.520436
hsa-miR-125b-2-3p	13.5269	-0.515323	0.420189	0.220046	0.525361
hsa-miR-202-3p	1.81293	-0.981901	0.797869	0.218452	0.525361
hsa-miR-216b-5p	3.62994	-0.545732	0.44425	0.219284	0.525361
hsa-miR-3124-5p	2.20586	-0.548919	0.449162	0.221672	0.525361
hsa-miR-3622a-5p	1.62789	-0.99265	0.815036	0.223254	0.525361
hsa-miR-4433b-5p	62.8179	0.418978	0.344423	0.223808	0.525361
hsa-miR-499a-5p	86.5593	-0.290223	0.238857	0.224348	0.525361
hsa-miR-548d-5p	1.65773	0.537846	0.441415	0.22305	0.525361
hsa-miR-708-5p	22.1331	-0.735294	0.60476	0.224044	0.525361
hsa-miR-203a-3p	51.1227	-0.365082	0.303763	0.229416	0.535303
hsa-miR-1294	32.6289	-0.307749	0.256894	0.230931	0.536915
hsa-miR-365b-5p	2.79464	0.889244	0.749177	0.235243	0.544992
hsa-miR-146b-3p	44.9522	0.341933	0.291231	0.240357	0.550762
hsa-miR-20b-5p	68.1441	-0.304843	0.260997	0.242809	0.550762
hsa-miR-27b-5p	46.9694	0.407077	0.348075	0.242198	0.550762
hsa-miR-362-5p	9.73094	-0.512361	0.43823	0.24234	0.550762
hsa-miR-4676-3p	1.55933	-0.630461	0.539099	0.242214	0.550762
hsa-miR-548am-3p	5.40487	0.403403	0.344752	0.241952	0.550762
hsa-miR-548k	4.21118	-0.368264	0.317691	0.246378	0.556917
hsa-miR-16-2-3p	2213.87	0.23592	0.204189	0.247927	0.558479
hsa-miR-9-3p	6.18321	-0.392998	0.340948	0.249049	0.559073
hsa-miR-361-5p	95.0882	0.226408	0.198215	0.253356	0.564845
hsa-miR-423-3p	2917.73	0.196219	0.171719	0.253175	0.564845
hsa-miR-3909	8.19955	0.369969	0.324502	0.25424	0.56488
hsa-miR-142-5p	5334.49	0.187948	0.165389	0.25579	0.566392
hsa-miR-1296-5p	5.55991	0.584599	0.519445	0.260407	0.568876
hsa-miR-1306-3p	12.9301	0.320849	0.28432	0.259117	0.568876
hsa-miR-455-3p	15.5975	-0.683195	0.60452	0.258415	0.568876
hsa-miR-514a-3p	2.73251	0.501492	0.444817	0.259568	0.568876
hsa-miR-885-3p	4.29464	-0.64127	0.572729	0.262853	0.572299
hsa-miR-1275	2.48019	-0.841706	0.754417	0.264549	0.57407
hsa-miR-411-5p	32.8155	0.420974	0.378084	0.26552	0.574264
hsa-miR-6721-5p	2.14874	-0.631042	0.570097	0.268336	0.577439
hsa-miR-6843-3p	1.59646	0.624865	0.565019	0.268762	0.577439
hsa-miR-3127-5p	1.61297	-0.556694	0.505765	0.271029	0.580394
hsa-miR-361-3p	531.071	0.172963	0.158138	0.274065	0.584972
hsa-miR-130b-5p	177.433	0.303957	0.282498	0.281943	0.593997
hsa-miR-6806-3p	3.09808	-0.370476	0.343716	0.281099	0.593997
hsa-miR-92a-3p	10908.2	0.277156	0.256777	0.280425	0.593997
hsa-miR-99a-5p	10203.3	-0.215935	0.200332	0.281084	0.593997
hsa-miR-103a-3p	2269.92	-0.196492	0.183291	0.28371	0.594527
hsa-miR-3127-3p	1.72811	0.483892	0.451674	0.284021	0.594527
hsa-miR-215-5p	330.819	0.317296	0.297332	0.285906	0.596553
hsa-miR-3176	2.64114	-0.376915	0.354605	0.28782	0.598407
hsa-miR-576-5p	22.1724	0.300244	0.282949	0.288633	0.598407
hsa-miR-197-5p	2.7574	-0.626287	0.593146	0.291026	0.60031
hsa-miR-549a-3p	1.61482	-0.703572	0.66685	0.291395	0.60031
hsa-miR-194-5p	576.518	-0.242417	0.23435	0.300938	0.612733
hsa-miR-2115-3p	7.69037	-0.406808	0.395534	0.303713	0.612733
hsa-miR-29a-5p	1.62472	-0.701388	0.678292	0.301113	0.612733
hsa-miR-4732-3p	58.6124	-0.263683	0.256535	0.304013	0.612733
hsa-miR-4742-3p	4.30321	0.391694	0.376659	0.298378	0.612733
hsa-miR-6500-3p	1.94876	-0.589827	0.571591	0.302117	0.612733
hsa-miR-98-3p	6.38485	0.409641	0.398082	0.303462	0.612733
hsa-let-7a-3p	135.741	0.239443	0.234089	0.306368	0.613679
hsa-miR-6513-3p	1.68215	-0.387614	0.378641	0.305979	0.613679
hsa-miR-3605-5p	8.84134	-0.364432	0.357233	0.307657	0.61437
hsa-miR-200a-3p	67.6942	0.316634	0.311682	0.309682	0.616064
hsa-miR-200b-3p	24.0893	0.311272	0.307083	0.310755	0.616064
hsa-miR-30c-5p	822.176	0.220968	0.21826	0.311344	0.616064
hsa-miR-378g	4.31977	-0.534492	0.529573	0.312837	0.617142
hsa-miR-3177-3p	7.60053	0.283511	0.283502	0.317296	0.624048
hsa-miR-1180-3p	230.78	-0.21617	0.217433	0.32013	0.627725
hsa-miR-581	6.73901	0.36957	0.372644	0.321318	0.628163
hsa-miR-3202	1.72949	-0.659814	0.66924	0.324175	0.629963
hsa-miR-92b-3p	94.7352	0.227125	0.230298	0.324026	0.629963
hsa-miR-6740-5p	1.51194	-2.34299	2.38194	0.325289	0.630248
hsa-miR-122-3p	1.69401	-0.62801	0.64218	0.328107	0.631945
hsa-miR-16-5p	1853.81	0.243613	0.248796	0.327496	0.631945
hsa-miR-148a-5p	78.7249	-0.244748	0.257085	0.341089	0.653953
hsa-miR-212-5p	3.31321	0.427538	0.449509	0.341542	0.653953
hsa-miR-181b-5p	289.463	-0.154024	0.16317	0.345195	0.655167
hsa-miR-342-3p	124.981	0.246076	0.25988	0.343699	0.655167
hsa-miR-6501-5p	2.4981	0.538988	0.57097	0.345176	0.655167
hsa-miR-451a	239120	-0.210035	0.223466	0.347271	0.65719
hsa-let-7c-5p	760.008	0.194253	0.207678	0.349606	0.659379
hsa-miR-10b-5p	5548.79	-0.223682	0.241228	0.35379	0.659379
hsa-miR-221-3p	1462.32	-0.155142	0.167244	0.353595	0.659379
hsa-miR-4661-5p	4.39984	0.354881	0.381401	0.35213	0.659379
hsa-miR-548q	1.7833	-0.32533	0.34989	0.352471	0.659379
hsa-miR-6505-3p	2.17814	0.554272	0.598639	0.354505	0.659379
hsa-miR-511-3p	4.22683	-0.419308	0.455145	0.356913	0.661967
hsa-miR-190a-5p	2.42218	-0.573753	0.626733	0.359947	0.665698
hsa-miR-6130	1.8908	0.364523	0.399226	0.361202	0.666127
hsa-miR-148b-3p	1429.12	-0.136127	0.150457	0.365592	0.666669
hsa-miR-197-3p	142.345	0.235245	0.258726	0.363222	0.666669
hsa-miR-29b-3p	121.554	0.221202	0.243643	0.363934	0.666669
hsa-miR-548bc	18.7693	0.181638	0.200756	0.365589	0.666669
hsa-miR-374b-5p	208.665	0.304146	0.33974	0.370663	0.672909
hsa-miR-655-3p	1.90052	0.727792	0.813677	0.371082	0.672909
hsa-miR-185-5p	6850.97	-0.194141	0.219395	0.376216	0.678439
hsa-miR-4746-5p	12.4116	-0.19845	0.224067	0.375794	0.678439
hsa-miR-1287-5p	19.6778	-0.25589	0.297156	0.389166	0.697926
hsa-miR-491-5p	4.64444	-0.581678	0.674768	0.388665	0.697926
hsa-miR-3688-3p	5.6612	0.296041	0.353072	0.401766	0.716575
hsa-miR-4791	2.81344	-0.420463	0.500549	0.400906	0.716575
hsa-miR-382-5p	130.414	0.277317	0.332656	0.404482	0.717659
hsa-miR-486-3p	504.259	-0.191216	0.229421	0.404579	0.717659
hsa-miR-331-5p	16.8813	-0.166482	0.202625	0.411291	0.725611
hsa-miR-6511b-3p	2.00015	-0.422656	0.513671	0.410613	0.725611
hsa-miR-503-5p	39.3645	0.194044	0.237128	0.41318	0.726974
hsa-miR-618	11.736	0.308813	0.378876	0.415029	0.728258
hsa-miR-574-3p	139.537	-0.204847	0.253369	0.418806	0.73291
hsa-miR-29a-3p	2386.05	0.151627	0.189598	0.423868	0.738375
hsa-miR-671-5p	23.7847	-0.419501	0.526213	0.425331	0.738375
hsa-miR-6805-5p	2.1692	-0.431881	0.54108	0.424764	0.738375
hsa-miR-17-3p	7.46005	0.306649	0.385851	0.426768	0.738899
hsa-miR-424-5p	18.3046	-0.226124	0.288219	0.432713	0.745228
hsa-miR-4647	3.54612	-0.503157	0.641294	0.43269	0.745228
hsa-miR-152-3p	982.246	-0.147827	0.189336	0.434942	0.747091
hsa-miR-29b-2-5p	6.79217	-0.342764	0.450923	0.447171	0.758095
hsa-miR-33a-5p	7.95925	-0.326844	0.429851	0.447035	0.758095
hsa-miR-6131	1.69468	0.401624	0.52326	0.442759	0.758095
hsa-miR-628-5p	5.84556	0.288431	0.379235	0.44692	0.758095
hsa-miR-6795-5p	2.49381	-2.55764	3.3567	0.446088	0.758095
hsa-miR-4446-3p	35.6999	0.243026	0.322845	0.451592	0.7636
hsa-miR-19a-3p	147.771	0.125717	0.168088	0.454508	0.764531
hsa-miR-486-5p	59746.3	0.145686	0.195006	0.455012	0.764531
hsa-miR-548ag	1.54901	0.391576	0.525229	0.455949	0.764531
hsa-miR-7113-5p	3.15644	-0.507255	0.682848	0.457571	0.764531
hsa-miR-7706	92.5037	-0.209935	0.282885	0.458014	0.764531
hsa-miR-6859-5p	2.07966	0.356549	0.484844	0.462103	0.767421
hsa-miR-758-3p	6.92553	0.323577	0.43918	0.461259	0.767421
hsa-miR-548ar-3p	1.52112	0.347488	0.473837	0.463345	0.767525
hsa-miR-4724-5p	1.75489	-0.424529	0.59118	0.472693	0.779045
hsa-miR-548e-3p	20.7725	-0.171249	0.237891	0.471608	0.779045
hsa-miR-450a-2-3p	2.28165	0.30366	0.424413	0.474311	0.779738
hsa-let-7g-3p	2.82637	0.300026	0.427229	0.482517	0.782888
hsa-miR-144-3p	2436.58	0.18524	0.263505	0.482065	0.782888
hsa-miR-23a-3p	4743.4	0.169905	0.242028	0.482676	0.782888
hsa-miR-365a-3p=hsa-miR-365b-3p	48.844	-0.384071	0.543543	0.47981	0.782888
hsa-miR-4500	2.86615	0.3387	0.483321	0.483443	0.782888
hsa-miR-4504	4.08841	-0.221234	0.313406	0.480248	0.782888
hsa-miR-744-5p	819.477	0.143502	0.205586	0.485167	0.783731
hsa-miR-1827	11.5726	0.220651	0.322992	0.494515	0.794886
hsa-miR-653-5p	1.96923	-0.40691	0.594222	0.493484	0.794886
hsa-miR-30a-5p	2957.29	-0.149294	0.219266	0.495948	0.795226
hsa-let-7b-3p	52.3463	0.144468	0.21362	0.498859	0.797929
hsa-miR-1288-3p	3.97852	-0.263425	0.39752	0.507541	0.805877
hsa-miR-191-5p	3199.5	0.104323	0.157347	0.507325	0.805877
hsa-miR-664b-5p	3.85919	0.315108	0.472769	0.505081	0.805877
hsa-miR-1273c	1.46977	-0.304385	0.46314	0.511039	0.807492
hsa-miR-296-3p	5.15834	-0.335207	0.509055	0.510224	0.807492
hsa-miR-378c	78.5478	-0.249606	0.388345	0.520392	0.820279
hsa-miR-432-5p	229.422	0.208623	0.32586	0.522028	0.82087
hsa-miR-11401	16.3928	-0.294683	0.473469	0.533685	0.823291
hsa-miR-15b-3p	111.23	0.162135	0.256664	0.527581	0.823291
hsa-miR-17-5p	389.413	0.131641	0.21132	0.533319	0.823291
hsa-miR-1976	1.63154	-0.270454	0.429756	0.529139	0.823291
hsa-miR-3199	2.70005	0.296989	0.474942	0.531763	0.823291
hsa-miR-3912-3p	4.6996	-0.22106	0.350697	0.528469	0.823291
hsa-miR-5189-5p	4.48156	-0.291101	0.464594	0.53094	0.823291
hsa-miR-93-5p	613.387	0.108654	0.172207	0.528075	0.823291
hsa-let-7f-1-3p	23.3161	-0.139224	0.241317	0.563985	0.828123
hsa-miR-106a-3p	1.91068	-0.248062	0.430026	0.564038	0.828123
hsa-miR-10a-5p	2949.16	0.112621	0.193461	0.560475	0.828123
hsa-miR-143-5p	852.412	-0.263747	0.430981	0.540558	0.828123
hsa-miR-151a-5p	213.533	0.241368	0.40954	0.555617	0.828123
hsa-miR-155-5p	252.03	-0.130251	0.220036	0.553882	0.828123
hsa-miR-181a-2-3p	61.3083	-0.0956148	0.160644	0.551711	0.828123
hsa-miR-210-3p	181.513	-0.19689	0.330937	0.55188	0.828123
hsa-miR-2115-5p	6.61563	0.210971	0.360538	0.558443	0.828123
hsa-miR-214-3p	200.118	0.199794	0.347031	0.564803	0.828123
hsa-miR-26a-2-3p	11.5421	0.21316	0.365767	0.560044	0.828123
hsa-miR-3074-5p	4.07228	-0.222535	0.3825	0.560707	0.828123
hsa-miR-3143	4.61766	-0.199843	0.341256	0.558138	0.828123
hsa-miR-337-3p	9.06544	0.258337	0.443436	0.560175	0.828123
hsa-miR-3690	5.26376	-0.338059	0.56163	0.547225	0.828123
hsa-miR-431-3p	1.86173	-0.33896	0.564608	0.548276	0.828123
hsa-miR-4645-3p	1.51296	0.277141	0.459701	0.546594	0.828123
hsa-miR-4755-3p	2.02931	-0.29966	0.519531	0.564082	0.828123
hsa-miR-548aq-3p	6.12863	-0.225054	0.37031	0.543357	0.828123
hsa-miR-6514-5p	2.49316	-0.294451	0.498524	0.554758	0.828123
hsa-miR-873-5p	7.93321	0.251543	0.415224	0.544648	0.828123
hsa-miR-937-3p	2.59123	0.276896	0.458881	0.546231	0.828123
hsa-miR-1273h-5p	9.47492	0.203994	0.35559	0.566185	0.828157
hsa-miR-628-3p	23.4655	-0.116062	0.202932	0.56737	0.828157
hsa-miR-326	15.3683	0.140813	0.247187	0.568906	0.828541
hsa-miR-4473	5.84044	0.180558	0.318549	0.570841	0.829504
hsa-miR-942-5p	45.5295	0.100355	0.178154	0.573228	0.831117
hsa-miR-1307-3p	613.271	-0.154089	0.275961	0.57659	0.832963
hsa-miR-18a-3p	24.8603	0.109268	0.196592	0.57834	0.832963
hsa-miR-450a-5p	67.2429	0.145362	0.261157	0.577796	0.832963
hsa-miR-101-5p	2.27899	-0.249835	0.475817	0.599538	0.838144
hsa-miR-10399-5p	8.60064	0.141163	0.266273	0.596013	0.838144
hsa-miR-1277-5p	10.7305	0.19941	0.365447	0.5853	0.838144
hsa-miR-1291	12.9832	-0.270814	0.516269	0.599889	0.838144
hsa-miR-1304-3p	10.2753	0.154699	0.290334	0.594151	0.838144
hsa-miR-132-3p	16.4257	-0.197994	0.374215	0.596741	0.838144
hsa-miR-145-5p	4506.88	0.209519	0.389927	0.59104	0.838144
hsa-miR-200b-5p	2.50728	0.236788	0.436231	0.587265	0.838144
hsa-miR-30b-5p	252.394	0.15788	0.287786	0.583278	0.838144
hsa-miR-3158-3p	522.711	-0.152576	0.290922	0.599962	0.838144
hsa-miR-32-5p	137.999	0.126635	0.235492	0.590753	0.838144
hsa-miR-335-5p	68.8617	-0.123982	0.234546	0.597081	0.838144
hsa-miR-532-3p	10.1232	0.153357	0.288572	0.595118	0.838144
hsa-miR-664a-5p	117.215	-0.157147	0.291229	0.589472	0.838144
hsa-miR-144-5p	217.57	-0.150462	0.289585	0.603357	0.841082
hsa-miR-140-3p	7452.71	0.0869997	0.168369	0.605352	0.841725
hsa-miR-590-3p	4.88149	0.220975	0.428901	0.606404	0.841725
hsa-miR-143-3p	46548.2	-0.121161	0.240279	0.614084	0.849332
hsa-miR-34c-5p	9.56133	-0.199779	0.398114	0.615798	0.849332
hsa-miR-6837-3p	1.64355	-0.224765	0.446927	0.615026	0.849332
hsa-let-7a-5p	18429.9	0.0963671	0.195102	0.621353	0.851581
hsa-miR-136-5p	33.8221	0.182865	0.369514	0.620685	0.851581
hsa-miR-4685-3p	3.32989	-0.179636	0.360993	0.618755	0.851581
hsa-miR-151b	21.5603	-0.247004	0.50914	0.627576	0.854087
hsa-miR-27a-3p	9707.76	-0.0810929	0.167569	0.628429	0.854087
hsa-miR-27b-3p	10700.6	-0.0896157	0.184999	0.628094	0.854087
hsa-miR-625-5p	7.71659	0.125113	0.257623	0.627219	0.854087
hsa-miR-664a-3p	10.8762	-0.2002	0.41794	0.631928	0.857052
hsa-miR-21-3p	121.333	-0.136328	0.288383	0.636404	0.857762
hsa-miR-424-3p	120.044	-0.0881891	0.185172	0.633894	0.857762
hsa-miR-744-3p	1.82528	0.253319	0.535849	0.636396	0.857762
hsa-miR-15b-5p	260.713	-0.125747	0.270259	0.641729	0.863152
hsa-miR-196a-5p	2.21029	-0.260469	0.566987	0.645953	0.867042
hsa-miR-138-5p	1.94387	-0.330773	0.730687	0.650774	0.867146
hsa-miR-152-5p	5.12412	0.268971	0.593595	0.65046	0.867146
hsa-miR-5695	1.79981	-0.203636	0.450056	0.650932	0.867146
hsa-miR-6777-5p	1.55491	-0.320136	0.708461	0.651358	0.867146
hsa-miR-195-5p	156.628	-0.151994	0.337912	0.652852	0.86736
hsa-miR-10a-3p	12.0708	-0.122025	0.276168	0.658597	0.873211
hsa-miR-1273h-3p	47.2144	0.112582	0.257214	0.661605	0.874139
hsa-miR-548f-3p	18.1543	0.103404	0.237531	0.663325	0.874139
hsa-miR-598-3p	24.6231	0.103093	0.2362	0.662498	0.874139
hsa-miR-222-5p	1.55728	0.258064	0.606771	0.670612	0.874222
hsa-miR-296-5p	1.91005	0.207812	0.491067	0.67216	0.874222
hsa-miR-340-5p	1116.14	0.0900615	0.211514	0.670258	0.874222
hsa-miR-548o-3p	53.1422	0.0856304	0.202448	0.672313	0.874222
hsa-miR-652-3p	133.844	0.0907083	0.214784	0.672788	0.874222
hsa-miR-6884-5p	2.59961	-0.236853	0.54976	0.666592	0.874222
hsa-miR-9985	15.7245	-0.110815	0.256075	0.665201	0.874222
hsa-miR-605-3p	1.7827	0.214971	0.513155	0.675275	0.875705
hsa-let-7f-2-3p	8.18077	-0.128738	0.310957	0.678871	0.877345
hsa-miR-182-5p	703.822	-0.0996564	0.244919	0.684085	0.877345
hsa-miR-23b-5p	20.83	-0.118363	0.288813	0.681933	0.877345
hsa-miR-3679-5p	11.8478	0.175545	0.432207	0.684625	0.877345
hsa-miR-4435	1.62321	0.198828	0.485466	0.682128	0.877345
hsa-miR-877-5p	7.74147	0.156352	0.383973	0.683864	0.877345
hsa-miR-106a-5p	31.5049	-0.111937	0.278287	0.687512	0.877588
hsa-miR-6747-3p	4.69495	-0.13761	0.341929	0.687352	0.877588
hsa-miR-1468-5p	13.6076	0.0922213	0.2356	0.695478	0.879619
hsa-miR-4521	2.60186	-0.278909	0.711346	0.694994	0.879619
hsa-miR-4707-5p	2.72106	-0.946007	2.40205	0.693705	0.879619
hsa-miR-483-3p	1.80138	-0.219281	0.560941	0.695859	0.879619
hsa-miR-550a-5p	4.08159	-0.129134	0.32895	0.694641	0.879619
hsa-miR-19b-3p	210.05	-0.0669101	0.176571	0.704731	0.887388
hsa-miR-376a-3p	2.7978	-0.22021	0.580819	0.704586	0.887388
hsa-miR-154-5p	3.43307	0.19816	0.528167	0.707524	0.889185
hsa-miR-4659b-3p	3.72298	-0.124329	0.334341	0.709996	0.890418
hsa-miR-6503-3p	8.86168	0.128328	0.346652	0.71124	0.890418
hsa-miR-126-3p	15957.1	0.0771574	0.214759	0.71939	0.895595
hsa-miR-1270	2.44257	-0.176265	0.493344	0.720878	0.895595
hsa-miR-371b-5p	1.88178	-0.248712	0.69421	0.720144	0.895595
hsa-miR-653-3p	1.85727	0.222193	0.614836	0.717811	0.895595
hsa-miR-324-3p	9.31015	0.113174	0.321823	0.725091	0.896971
hsa-miR-500a-5p	2.41735	-0.216058	0.616795	0.72612	0.896971
hsa-miR-93-3p	8.63577	0.102294	0.289941	0.724231	0.896971
hsa-miR-30c-1-3p	5.82379	-0.12845	0.37891	0.73461	0.905741
hsa-miR-10395-3p	6.43135	-0.212017	0.633731	0.737962	0.907955
hsa-miR-339-5p	70.138	-0.0801433	0.240729	0.739196	0.907955
hsa-miR-1224-5p	7.78786	-0.157278	0.478433	0.742355	0.908758
hsa-miR-301a-5p	4.55723	-0.104314	0.31948	0.744037	0.908758
hsa-miR-548a-3p	3.50123	0.117804	0.35977	0.743334	0.908758
hsa-miR-6852-5p	15.872	-0.115883	0.365668	0.751312	0.915926
hsa-miR-122-5p	69157	-0.117295	0.382078	0.758849	0.923385
hsa-let-7i-3p	19.0571	-0.0821679	0.270018	0.760895	0.924147
hsa-let-7e-5p	317.189	-0.0909419	0.301616	0.763021	0.925003
hsa-miR-146a-3p	4.25197	0.24575	0.823944	0.765504	0.925694
hsa-miR-548j-5p	10.6968	0.0988752	0.332866	0.766434	0.925694
hsa-miR-183-5p	521.438	-0.0713424	0.243134	0.769195	0.927062
hsa-miR-328-3p	704.668	-0.0601093	0.205973	0.770416	0.927062
hsa-miR-181a-3p	30.6358	-0.0677459	0.238524	0.776394	0.931076
hsa-miR-532-5p	1063.67	-0.034191	0.120502	0.776612	0.931076
hsa-miR-299-3p	1.487	0.183442	0.652241	0.77852	0.931648
hsa-miR-9-5p	49.7894	0.0834606	0.302326	0.782501	0.934694
hsa-let-7b-5p	25717.3	0.0696109	0.25573	0.785464	0.936515
hsa-miR-24-3p	7921.12	-0.0332206	0.129832	0.798048	0.943739
hsa-miR-497-5p	78.6669	-0.109269	0.419563	0.794527	0.943739
hsa-miR-6503-5p	1.93891	-0.131977	0.516177	0.798197	0.943739
hsa-miR-6842-5p	3.58184	-0.0994736	0.384598	0.79591	0.943739
hsa-miR-6868-3p	3.93999	0.125322	0.491579	0.798771	0.943739
hsa-miR-1307-5p	42.3509	-0.0762298	0.30863	0.804913	0.949272
hsa-miR-1843	98.7799	0.0299068	0.122324	0.806853	0.94984
hsa-miR-125a-5p	1252.77	0.0382536	0.173648	0.825642	0.95512
hsa-miR-139-5p	415.458	0.04513	0.204358	0.825219	0.95512
hsa-miR-204-3p	9.20318	-0.0913019	0.403333	0.820915	0.95512
hsa-miR-28-3p	985.334	-0.035666	0.157521	0.820874	0.95512
hsa-miR-28-5p	146.164	0.0504813	0.226426	0.823576	0.95512
hsa-miR-30a-3p	295.824	-0.0542551	0.230228	0.813698	0.95512
hsa-miR-3120-3p	8.59164	0.089525	0.391774	0.819248	0.95512
hsa-miR-32-3p	6.10458	-0.068481	0.311768	0.826141	0.95512
hsa-miR-378d	125.09	-0.070856	0.32512	0.827477	0.95512
hsa-miR-659-5p	10.2535	-0.0706656	0.307786	0.818408	0.95512
hsa-miR-939-5p	11.392	-0.0835214	0.371423	0.822081	0.95512
hsa-miR-181d-5p	62.5045	0.0396529	0.184571	0.829893	0.956213
hsa-miR-30c-2-3p	31.1207	-0.0945059	0.447493	0.832739	0.956764
hsa-miR-708-3p	36.8362	0.0674359	0.320425	0.833311	0.956764
hsa-miR-331-3p	12.1937	0.0992957	0.47892	0.83575	0.957806
hsa-miR-511-5p	136.078	-0.0547154	0.26622	0.837161	0.957806
hsa-miR-24-1-5p	25.4926	0.051112	0.253943	0.840485	0.958241
hsa-miR-6891-5p	6.82793	0.150548	0.744631	0.839778	0.958241
hsa-miR-1255b-5p	32.2877	0.0575701	0.309558	0.852464	0.961241
hsa-miR-1908-5p	56.3085	0.0389246	0.23197	0.866741	0.961241
hsa-miR-30d-3p	17.0848	0.0412842	0.233882	0.859888	0.961241
hsa-miR-342-5p	251.552	-0.0530841	0.277235	0.848152	0.961241
hsa-miR-378a-5p	11.9384	-0.0536637	0.287099	0.851725	0.961241
hsa-miR-3913-5p	23.6578	-0.0437094	0.24139	0.85631	0.961241
hsa-miR-452-5p	71.2012	-0.0699237	0.373722	0.851582	0.961241
hsa-miR-4665-5p	7.34819	-0.0724352	0.411801	0.860374	0.961241
hsa-miR-501-5p	2.83174	0.0805217	0.47531	0.865475	0.961241
hsa-miR-516b-5p	3.6043	-0.0937283	0.537921	0.861675	0.961241
hsa-miR-625-3p	188.826	-0.0379633	0.226152	0.866688	0.961241
hsa-miR-6785-5p	2.71346	-0.144609	0.839033	0.86316	0.961241
hsa-miR-6842-3p	79.2393	-0.0513838	0.279985	0.854387	0.961241
hsa-miR-874-3p	20.8713	-0.0640346	0.343561	0.852143	0.961241
hsa-miR-941	498.5	-0.0415031	0.223231	0.852508	0.961241
hsa-miR-99b-5p	1633.22	0.0285599	0.170036	0.866612	0.961241
hsa-miR-127-5p	22.6196	0.0755984	0.487898	0.876863	0.964946
hsa-miR-181b-3p	1.72537	0.0831764	0.514826	0.871651	0.964946
hsa-miR-25-5p	12.3812	0.0426225	0.276349	0.877425	0.964946
hsa-miR-4326	7.92153	-0.0812309	0.526966	0.877493	0.964946
hsa-miR-6772-3p	3.4386	-0.0788786	0.505141	0.875914	0.964946
hsa-miR-3605-3p	9.57834	-0.0545743	0.370075	0.882762	0.969103
hsa-miR-1284	7.65187	-0.040481	0.281709	0.885739	0.970734
hsa-miR-140-5p	516.882	0.0281903	0.207901	0.892142	0.973353
hsa-miR-330-5p	25.5559	0.0295089	0.215599	0.891134	0.973353
hsa-miR-7847-3p	3.05676	-0.117111	0.867508	0.892614	0.973353
hsa-miR-125b-5p	2054.49	-0.0205586	0.193313	0.915305	0.973634
hsa-miR-1301-3p	84.2997	0.0223931	0.207558	0.914084	0.973634
hsa-miR-130a-3p	59.2815	-0.0286656	0.224439	0.898369	0.973634
hsa-miR-150-3p	47.2369	-0.0271326	0.237483	0.909039	0.973634
hsa-miR-15a-5p	81.1984	-0.0315197	0.272742	0.907997	0.973634
hsa-miR-184	6.97421	-0.0545227	0.469936	0.907635	0.973634
hsa-miR-187-3p	2.10294	-0.0755987	0.660892	0.908929	0.973634
hsa-miR-193b-3p	126.913	0.0538606	0.489673	0.912415	0.973634
hsa-miR-3198	1.86684	0.0738389	0.583934	0.899375	0.973634
hsa-miR-3613-3p	2.34569	0.0640088	0.515926	0.901263	0.973634
hsa-miR-3613-5p	160.726	-0.0355195	0.269655	0.895204	0.973634
hsa-miR-378e	5.57567	0.060272	0.46461	0.896783	0.973634
hsa-miR-4732-5p	55.9877	0.0300992	0.26552	0.909746	0.973634
hsa-miR-5001-3p	1.52809	-0.0619435	0.556244	0.911331	0.973634
hsa-miR-6734-5p	8.67564	0.0636418	0.59445	0.914741	0.973634
hsa-miR-582-5p	3.68178	0.061959	0.601232	0.917921	0.974823
hsa-let-7e-3p	5.12454	-0.0354845	0.410664	0.931142	0.975679
hsa-miR-1299	27.1687	0.0517056	0.596697	0.930947	0.975679
hsa-miR-147b-3p	11.1154	-0.0340163	0.370186	0.926786	0.975679
hsa-miR-3611	2.691	-0.0496576	0.5112	0.922616	0.975679
hsa-miR-548u	5.4796	-0.0308943	0.324637	0.924183	0.975679
hsa-miR-584-5p	674.631	0.0140167	0.156239	0.928515	0.975679
hsa-miR-651-5p	30.8845	-0.0213696	0.251236	0.932215	0.975679
hsa-miR-6741-5p	5.87012	0.038292	0.418696	0.927131	0.975679
hsa-miR-6858-5p	2.92348	0.0790133	0.880739	0.928516	0.975679
hsa-miR-4286	9.45928	0.0425802	0.529646	0.935924	0.976421
hsa-miR-4511	1.73557	0.0381074	0.463615	0.934491	0.976421
hsa-miR-30e-5p	1376.16	-0.0127301	0.171978	0.940993	0.97753
hsa-miR-3150a-5p	2.98958	0.0304716	0.40328	0.93977	0.97753
hsa-miR-4306	20.3236	0.0233225	0.317765	0.941492	0.97753
hsa-miR-133a-3p	112.253	0.0297268	0.429103	0.94477	0.977814
hsa-miR-223-3p	264.008	0.0214054	0.304652	0.943985	0.977814
hsa-miR-624-5p	3.47296	0.0270233	0.405527	0.94687	0.978433
hsa-miR-202-5p	1.5416	-0.0325247	0.563014	0.953933	0.984168
hsa-miR-1304-5p	24.0468	-0.00824514	0.170439	0.961417	0.984658
hsa-miR-186-5p	3128.73	0.00712659	0.152006	0.962606	0.984658
hsa-miR-485-5p	61.9709	-0.0170249	0.371852	0.963482	0.984658
hsa-miR-504-5p	24.7396	0.0200983	0.385354	0.958405	0.984658
hsa-miR-760	11.2991	-0.0161249	0.308336	0.958292	0.984658
hsa-miR-92a-1-5p	4.29654	-0.0186137	0.400452	0.962926	0.984658
hsa-miR-127-3p	482.099	0.014673	0.374559	0.968752	0.988491
hsa-miR-4755-5p	5.00534	-0.0123732	0.332323	0.9703	0.988521
hsa-miR-20a-5p	746.598	-0.00908116	0.261942	0.972344	0.989056
hsa-miR-193a-3p	19.9118	-0.0129236	0.490047	0.978961	0.990111
hsa-miR-3064-5p	3.0161	0.0103654	0.397665	0.979205	0.990111
hsa-miR-3188	1.55477	-0.0193733	0.722024	0.978594	0.990111
hsa-miR-4669	4.04803	-0.0207604	0.806546	0.979465	0.990111
hsa-miR-548j-3p	7.38453	0.00837915	0.377701	0.982301	0.991438
hsa-miR-3120-5p	7.15691	0.00736002	0.429625	0.986332	0.993966
hsa-miR-151a-3p	25514	0.00295004	0.209757	0.988779	0.994706
hsa-miR-454-5p	8.96752	0.00311603	0.251684	0.990122	0.994706
hsa-miR-363-5p	7.97345	-0.00209421	0.303257	0.99449	0.997555
hsa-miR-6877-5p	2.69225	-0.00189852	0.395408	0.996169	0.997702
hsa-miR-1250-5p	5.98902	0.000121938	0.528756	0.999816	0.999816
hsa-let-7a-2-3p	1.28629	-1.37512	0.853274	0.107052	NA
hsa-let-7c-3p	1.1271	-1.38452	0.593293	0.0196159	NA
hsa-miR-1-5p	0.0369243	0	4.3373	1	NA
hsa-miR-100-3p	0.127415	0	1.89485	1	NA
hsa-miR-101-2-5p	0.134902	-1.28912	2.22725	0.562728	NA
hsa-miR-10226	0.0127164	-1.78957	4.3373	0.679899	NA
hsa-miR-10392-3p	0	NA	NA	NA	NA
hsa-miR-10392-5p	0.366678	-1.70437	1.38701	0.219144	NA
hsa-miR-10393-3p	0.0674083	-1.2848	2.61032	0.622577	NA
hsa-miR-10394-3p	0.0529804	-1.99188	4.17299	0.633129	NA
hsa-miR-10394-5p	0.0501496	-1.28188	4.33669	0.767544	NA
hsa-miR-10395-5p	0.00614133	-1.78957	4.3373	0.679899	NA
hsa-miR-10397-5p	0.0025989	-1.78959	4.3373	0.679897	NA
hsa-miR-10398-3p	0.110435	-2.19318	1.93719	0.257573	NA
hsa-miR-10398-5p	0.0273338	-1.56133	4.33718	0.718856	NA
hsa-miR-103a-1-5p	0.103986	-1.76729	2.49628	0.478964	NA
hsa-miR-103b	0	NA	NA	NA	NA
hsa-miR-10400-3p	0.00563069	0	4.3373	1	NA
hsa-miR-10400-5p	0.024946	-1.49494	4.33698	0.730323	NA
hsa-miR-105-5p	0.0305895	-1.3584	4.33682	0.754111	NA
hsa-miR-10522-5p	0.0295604	0	4.3373	1	NA
hsa-miR-10524-5p	0.00614133	-1.78957	4.3373	0.679899	NA
hsa-miR-10526-3p	0.0574241	-1.32754	4.33705	0.759533	NA
hsa-miR-11181-3p	0.103958	-1.57214	4.33713	0.71699	NA
hsa-miR-11181-5p	0	NA	NA	NA	NA
hsa-miR-11399	0.0245449	-1.68194	4.33722	0.69817	NA
hsa-miR-1178-3p	0.0705015	-0.962538	3.53836	0.785599	NA
hsa-miR-1178-5p	0	NA	NA	NA	NA
hsa-miR-1179	0.0929911	-1.76175	2.31517	0.44668	NA
hsa-miR-1180-5p	0.0164517	-1.78957	4.3373	0.679899	NA
hsa-miR-1181	0.00393095	0	4.3373	1	NA
hsa-miR-1182	0.00512033	-1.78957	4.3373	0.679899	NA
hsa-miR-1185-2-3p	0.793473	-0.0270383	0.646136	0.966621	NA
hsa-miR-1185-5p	0.137583	-1.29887	2.24787	0.563383	NA
hsa-miR-1193	0.176362	-0.73478	1.71999	0.669233	NA
hsa-miR-1197	0.884855	0.725012	0.632275	0.251517	NA
hsa-miR-1199-3p	0.0138619	-1.45411	4.33697	0.737412	NA
hsa-miR-1199-5p	0.0468182	-1.73549	4.33717	0.689051	NA
hsa-miR-1203	0.00693616	-1.57214	4.33713	0.71699	NA
hsa-miR-1205	0	NA	NA	NA	NA
hsa-miR-1206	0.0127164	-1.78957	4.3373	0.679899	NA
hsa-miR-1207-5p	0.0366063	-2.64674	4.33327	0.541335	NA
hsa-miR-12113	0.00701897	-1.68194	4.33722	0.69817	NA
hsa-miR-12114	0.0101597	0	4.3373	1	NA
hsa-miR-12115	0.0232772	-1.99761	4.33571	0.64499	NA
hsa-miR-12116	0	NA	NA	NA	NA
hsa-miR-12118	0.00724555	-1.78959	4.3373	0.679897	NA
hsa-miR-12119	0.00737016	-1.78957	4.3373	0.679899	NA
hsa-miR-12121	0	NA	NA	NA	NA
hsa-miR-12124	0	NA	NA	NA	NA
hsa-miR-12125	0.0175713	-1.7896	4.3373	0.679895	NA
hsa-miR-12126	0	NA	NA	NA	NA
hsa-miR-12128	0	NA	NA	NA	NA
hsa-miR-12129	0	NA	NA	NA	NA
hsa-miR-12130	0.024847	0	4.3373	1	NA
hsa-miR-12131	0.0147846	-1.78962	4.3373	0.679891	NA
hsa-miR-12132	0.482541	-2.65525	4.32813	0.539554	NA
hsa-miR-12135	0.31511	-1.69772	0.925866	0.0667045	NA
hsa-miR-1224-3p	0.00462064	-1.68194	4.33722	0.69817	NA
hsa-miR-1225-3p	0.00350603	0	4.3373	1	NA
hsa-miR-1225-5p	0.0419645	-1.682	4.33722	0.69816	NA
hsa-miR-1226-3p	1.17337	-0.0153955	0.614675	0.980018	NA
hsa-miR-1226-5p	0.190294	-0.656632	1.66685	0.693629	NA
hsa-miR-1227-3p	0.209285	-0.82322	1.14124	0.470703	NA
hsa-miR-1227-5p	0.00700501	-1.67725	4.33737	0.698981	NA
hsa-miR-1228-3p	0.484304	-0.209648	0.870238	0.809626	NA
hsa-miR-1229-3p	0.773966	1.63433	0.66457	0.0139234	NA
hsa-miR-1229-5p	0.101195	-1.89595	4.33605	0.661928	NA
hsa-miR-122b-3p	0.0179237	-1.45412	4.33697	0.73741	NA
hsa-miR-122b-5p	1.20908	-1.16401	0.582985	0.045865	NA
hsa-miR-1231	0.0451532	-2.71089	4.33298	0.53155	NA
hsa-miR-1233-3p	0.0210945	-1.57217	4.33713	0.716985	NA
hsa-miR-1233-5p	0.0349966	-1.78958	4.3373	0.679898	NA
hsa-miR-1234-3p	0.309941	-0.685345	0.986755	0.487341	NA
hsa-miR-1236-3p	0	NA	NA	NA	NA
hsa-miR-1236-5p	0.0718782	-1.67597	3.48648	0.630726	NA
hsa-miR-1237-3p	0.0831973	-1.10604	2.00406	0.581017	NA
hsa-miR-1237-5p	0.00462064	-1.68194	4.33722	0.69817	NA
hsa-miR-1238-3p	0.829496	0.153167	0.828019	0.853244	NA
hsa-miR-124-3p	0.197572	-2.52044	1.39739	0.0712821	NA
hsa-miR-124-5p	0.0106812	0	4.3373	1	NA
hsa-miR-1243	0.0102056	-1.78956	4.3373	0.679901	NA
hsa-miR-1244	0.00321035	0	4.3373	1	NA
hsa-miR-1245a	0.093823	0	1.95193	1	NA
hsa-miR-1245b-3p	0.158525	-1.71284	1.53872	0.265641	NA
hsa-miR-1245b-5p	0.0820206	-1.76873	2.55045	0.487999	NA
hsa-miR-1247-3p	0.236542	-0.766801	1.15125	0.505374	NA
hsa-miR-1247-5p	0.291497	-1.12084	1.54918	0.469367	NA
hsa-miR-1248	0.720967	-1.44191	0.962307	0.134032	NA
hsa-miR-1249-5p	0.03632	-1.67722	4.33737	0.698985	NA
hsa-miR-1251-5p	0.0238304	-1.32921	4.33677	0.759225	NA
hsa-miR-1252-5p	0.155884	-0.738192	1.43288	0.606428	NA
hsa-miR-1253	0.00363806	-1.79945	4.33726	0.678228	NA
hsa-miR-1255b-2-3p	0	NA	NA	NA	NA
hsa-miR-1256	0.165207	-1.359	1.05314	0.196903	NA
hsa-miR-1257	0	NA	NA	NA	NA
hsa-miR-1258	0.665284	-1.37547	0.793815	0.0831427	NA
hsa-miR-1261	0.0028625	0	4.3373	1	NA
hsa-miR-1262	1.29154	0.306286	0.601906	0.61085	NA
hsa-miR-1263	0.00691429	0	4.3373	1	NA
hsa-miR-1264	0.0257648	-1.57215	4.33713	0.71699	NA
hsa-miR-1265	0.0044728	0	4.3373	1	NA
hsa-miR-1266-3p	0.00296205	-1.89466	4.33685	0.662201	NA
hsa-miR-1266-5p	0.104954	-2.22789	2.09929	0.288572	NA
hsa-miR-1267	0.0159101	-1.93892	4.33677	0.654812	NA
hsa-miR-1268a	0.191831	-1.17826	1.6717	0.480916	NA
hsa-miR-1268b	0.0510977	-1.20391	4.3364	0.781297	NA
hsa-miR-1269a	0.150587	-1.11028	2.41858	0.646188	NA
hsa-miR-1269b	0.653938	-1.59966	2.00622	0.425246	NA
hsa-miR-1271-3p	0.0410352	-1.67891	3.83832	0.661815	NA
hsa-miR-1276	0.22537	-1.43646	1.36359	0.292138	NA
hsa-miR-128-1-5p	0.774669	-0.691592	0.604162	0.252329	NA
hsa-miR-128-2-5p	0.00567115	-1.78958	4.3373	0.679897	NA
hsa-miR-1281	0.00385642	-1.78957	4.3373	0.679899	NA
hsa-miR-1283	0.0430199	-1.78961	4.33215	0.679534	NA
hsa-miR-1285-5p	0.616818	-0.980581	0.643067	0.127297	NA
hsa-miR-1286	0.141817	-1.54014	2.22206	0.48824	NA
hsa-miR-1287-3p	0.150782	-1.68819	1.36073	0.214736	NA
hsa-miR-1288-5p	0.0318953	-2.01804	4.33561	0.641605	NA
hsa-miR-1289	0.395452	-0.239875	0.787292	0.760607	NA
hsa-miR-129-1-3p	0.110892	-2.24272	2.49167	0.368075	NA
hsa-miR-129-2-3p	0.138061	-1.51577	1.94774	0.43644	NA
hsa-miR-1292-3p	0	NA	NA	NA	NA
hsa-miR-1295a	0.383699	-1.3316	0.845062	0.115084	NA
hsa-miR-1295b-3p	0.171902	-1.88705	1.60396	0.239395	NA
hsa-miR-1296-3p	0.17441	-1.70854	1.73629	0.325106	NA
hsa-miR-1297	0.667604	0.51691	0.675583	0.444193	NA
hsa-miR-1298-3p	0	NA	NA	NA	NA
hsa-miR-1298-5p	1.0043	-0.546993	0.665126	0.410855	NA
hsa-miR-1302	0.0329139	-1.57219	4.33713	0.716982	NA
hsa-miR-1305	0.0223335	-1.70753	4.33699	0.693794	NA
hsa-miR-1321	0.147704	-0.611295	2.85313	0.830349	NA
hsa-miR-1322	0.155117	-2.00435	2.58849	0.438734	NA
hsa-miR-1323	0.580292	-0.469058	0.798368	0.556853	NA
hsa-miR-134-3p	0.198094	-1.10893	1.47697	0.452765	NA
hsa-miR-1343-5p	0.0105669	-1.89468	4.33685	0.662199	NA
hsa-miR-135a-2-3p	0.125253	-1.88082	1.41628	0.184176	NA
hsa-miR-135a-3p	0.301952	-1.42122	0.950336	0.134786	NA
hsa-miR-135a-5p	1.04947	-0.113823	0.502984	0.820972	NA
hsa-miR-135b-3p	0.0115114	0	4.3373	1	NA
hsa-miR-135b-5p	1.35869	-0.655094	0.910643	0.47191	NA
hsa-miR-137-3p	1.06822	-1.31392	1.01591	0.195891	NA
hsa-miR-137-5p	0.19379	-2.47446	2.0543	0.228387	NA
hsa-miR-138-1-3p	0.0245482	-1.67723	4.33737	0.698985	NA
hsa-miR-138-2-3p	0.0030968	-1.78959	4.3373	0.679897	NA
hsa-miR-141-5p	0.135086	-0.955753	1.93926	0.622122	NA
hsa-miR-1469	0.0190782	-1.99761	4.33571	0.64499	NA
hsa-miR-1471	0	NA	NA	NA	NA
hsa-miR-147a	0.0587423	-1.80842	4.09668	0.658897	NA
hsa-miR-147b-5p	0.446988	-1.39935	1.11001	0.207429	NA
hsa-miR-149-3p	0.0216573	-1.57214	4.33713	0.716991	NA
hsa-miR-153-3p	0.252455	-0.802679	0.906409	0.375855	NA
hsa-miR-153-5p	0	NA	NA	NA	NA
hsa-miR-1537-3p	0.124079	-1.26531	1.42784	0.375528	NA
hsa-miR-1537-5p	0.118576	-0.856714	2.71264	0.752137	NA
hsa-miR-1538	1.36305	-0.807959	0.535009	0.130998	NA
hsa-miR-1539	0.0101597	0	4.3373	1	NA
hsa-miR-154-3p	0.404194	-1.15975	0.980222	0.236748	NA
hsa-miR-155-3p	0.00669702	0	4.3373	1	NA
hsa-miR-1587	0.0284433	-1.68193	4.33722	0.698171	NA
hsa-miR-15a-3p	0.100366	-1.02494	2.15594	0.634498	NA
hsa-miR-16-1-3p	1.43761	-0.118773	0.535976	0.824624	NA
hsa-miR-181b-2-3p	1.01968	0.335877	0.516145	0.515214	NA
hsa-miR-181d-3p	0.0420559	-1.43213	3.04639	0.638278	NA
hsa-miR-182-3p	0.863713	-0.825137	0.693173	0.233898	NA
hsa-miR-183-3p	0.637452	-1.03182	0.659821	0.117866	NA
hsa-miR-186-3p	0.398608	-1.70561	1.01251	0.0920798	NA
hsa-miR-187-5p	0.0582923	-0.800274	4.33396	0.853502	NA
hsa-miR-188-3p	0.0471468	-1.78603	3.76254	0.635009	NA
hsa-miR-18b-3p	1.10266	-0.187101	0.540583	0.72926	NA
hsa-miR-18b-5p	0.877001	0.493576	0.599343	0.410208	NA
hsa-miR-1908-3p	0.159601	-1.78594	2.41555	0.459695	NA
hsa-miR-1909-3p	0.0807204	-1.26893	4.33569	0.769773	NA
hsa-miR-1909-5p	0.0820931	-1.4553	2.33503	0.533121	NA
hsa-miR-190a-3p	0.368151	0.041319	0.948356	0.965248	NA
hsa-miR-1910-3p	0.187867	-1.07214	1.48778	0.471135	NA
hsa-miR-1910-5p	0.188152	-1.65508	2.53296	0.513487	NA
hsa-miR-1911-5p	0.0116615	-1.68195	4.33722	0.698169	NA
hsa-miR-1912-3p	0.0150134	-1.82865	4.33715	0.673299	NA
hsa-miR-1913	0.00969158	-1.7896	4.3373	0.679895	NA
hsa-miR-1914-3p	0.0977785	-1.5796	4.33515	0.715581	NA
hsa-miR-1914-5p	0.0851445	-1.32267	3.4261	0.699454	NA
hsa-miR-1915-3p	0.647755	-1.73403	4.33716	0.689298	NA
hsa-miR-192-3p	0.165113	-2.40743	1.75257	0.169549	NA
hsa-miR-194-3p	0.634013	-1.48056	0.726835	0.0416507	NA
hsa-miR-196a-1-3p	0.00190874	-1.78959	4.3373	0.679897	NA
hsa-miR-196a-3p	0.00827548	-1.68194	4.33722	0.69817	NA
hsa-miR-196b-3p	0.0633049	-1.15888	2.63799	0.660442	NA
hsa-miR-1972	0.0209171	-2.02538	4.33629	0.640446	NA
hsa-miR-19a-5p	0.0390925	-1.3677	4.33684	0.752483	NA
hsa-miR-19b-1-5p	0.254612	-1.83949	1.04755	0.0790908	NA
hsa-miR-19b-2-5p	0.0781043	-1.51211	3.88162	0.696865	NA
hsa-miR-200c-5p	0.0150992	-1.78958	4.3373	0.679897	NA
hsa-miR-203b-3p	0.0184672	-1.68194	4.33722	0.69817	NA
hsa-miR-205-3p	0.0127164	-1.78957	4.3373	0.679899	NA
hsa-miR-208a-3p	0.802586	-1.31341	0.678394	0.0528611	NA
hsa-miR-208a-5p	0	NA	NA	NA	NA
hsa-miR-208b-5p	0	NA	NA	NA	NA
hsa-miR-20a-3p	0.41803	-0.776383	0.821782	0.344784	NA
hsa-miR-20b-3p	1.12791	-0.279846	0.489301	0.56737	NA
hsa-miR-210-5p	1.44171	-1.64735	0.817298	0.0438415	NA
hsa-miR-211-3p	0.0733408	-1.10947	4.33166	0.797851	NA
hsa-miR-211-5p	0.55933	-0.529767	0.85999	0.537884	NA
hsa-miR-2113	0.0270042	-1.36208	4.3371	0.753481	NA
hsa-miR-2114-3p	0.0335922	-1.57212	4.33713	0.716995	NA
hsa-miR-2114-5p	0.0952797	-1.77833	3.0433	0.558989	NA
hsa-miR-2116-3p	1.34608	-0.788024	0.611686	0.197648	NA
hsa-miR-2116-5p	0.0747097	0	3.49827	1	NA
hsa-miR-2117	0.0280759	-1.32917	4.33677	0.759233	NA
hsa-miR-212-3p	0.660714	-1.15551	0.877867	0.188082	NA
hsa-miR-215-3p	0.345407	-0.723493	0.95899	0.45059	NA
hsa-miR-216b-3p	0.088318	-1.20093	2.00165	0.548527	NA
hsa-miR-217-3p	0.167536	0	1.73057	1	NA
hsa-miR-218-1-3p	0.0294801	0	4.3373	1	NA
hsa-miR-218-2-3p	0.0207505	-1.68194	4.33722	0.698169	NA
hsa-miR-219a-2-3p	0.256308	-1.27691	1.31861	0.332858	NA
hsa-miR-219a-5p	0.11696	-1.73744	1.80938	0.336932	NA
hsa-miR-219b-3p	0.0273353	0	4.3373	1	NA
hsa-miR-219b-5p	0.141686	-1.43063	1.45555	0.325666	NA
hsa-miR-224-3p	1.13771	-1.48727	0.546783	0.00652758	NA
hsa-miR-2276-3p	0.431156	-0.206375	0.878328	0.814237	NA
hsa-miR-2276-5p	0.0213503	-1.78957	4.3373	0.6799	NA
hsa-miR-2277-3p	0.487229	-1.80731	1.39224	0.194243	NA
hsa-miR-2278	0.265645	-1.39952	1.13708	0.2184	NA
hsa-miR-2355-5p	0.497391	0.110513	0.72071	0.878131	NA
hsa-miR-2392	0.047199	-1.83066	4.33609	0.672885	NA
hsa-miR-2467-3p	0.0371713	-1.5508	4.33714	0.72067	NA
hsa-miR-2467-5p	0.0265628	-1.78956	4.3373	0.679901	NA
hsa-miR-2681-5p	0.0633683	-1.67279	3.2019	0.601366	NA
hsa-miR-2682-3p	0.199614	0	1.68909	1	NA
hsa-miR-2682-5p	1.03762	-0.96819	0.946176	0.306182	NA
hsa-miR-26a-1-3p	0.982935	-0.0103273	0.58493	0.985914	NA
hsa-miR-2861	0.0116786	-1.59936	4.3373	0.712317	NA
hsa-miR-297	0.0219323	-1.65852	4.33716	0.702166	NA
hsa-miR-299-5p	0.469371	-0.972136	0.868547	0.263026	NA
hsa-miR-29b-1-5p	0.595316	-1.15394	0.686137	0.0926098	NA
hsa-miR-301a-3p	0.919142	1.18391	0.625217	0.0582776	NA
hsa-miR-301b-3p	1.03483	0.122687	0.611508	0.840988	NA
hsa-miR-301b-5p	0.0404015	-1.44755	3.84322	0.706433	NA
hsa-miR-302a-3p	0.0196962	0	4.3373	1	NA
hsa-miR-302a-5p	0.0939999	-1.89973	1.97886	0.337048	NA
hsa-miR-302b-3p	0.0393486	0	4.3373	1	NA
hsa-miR-302c-3p	0.00905633	0	4.3373	1	NA
hsa-miR-302c-5p	0.0590762	-1.86034	4.33653	0.667929	NA
hsa-miR-302d-3p	0.050729	0	4.22855	1	NA
hsa-miR-3059-3p	0.046312	-1.19846	4.33639	0.782261	NA
hsa-miR-3059-5p	0.0184392	-1.68192	4.33722	0.698173	NA
hsa-miR-3064-3p	0.163378	-1.70005	1.43816	0.237165	NA
hsa-miR-3065-3p	0.198386	-1.40645	1.4225	0.322804	NA
hsa-miR-3065-5p	0.773439	-0.0151572	0.717188	0.983139	NA
hsa-miR-3074-3p	0.0414555	-1.48786	3.41292	0.662873	NA
hsa-miR-3085-3p	0.414949	0	1.16517	1	NA
hsa-miR-3085-5p	0.490388	0	1.22619	1	NA
hsa-miR-31-3p	0.427052	0	1.19353	1	NA
hsa-miR-3115	0.487669	0.0830939	0.76107	0.913059	NA
hsa-miR-3116	0.0846176	-2.6665	3.09656	0.389173	NA
hsa-miR-3117-3p	1.13212	-0.0383633	0.655434	0.953326	NA
hsa-miR-3117-5p	0.00405179	0	4.3373	1	NA
hsa-miR-3118	0.48395	-2.41532	1.11695	0.0305845	NA
hsa-miR-3121-3p	0.656562	-1.98318	0.78597	0.0116284	NA
hsa-miR-3122	0.385327	-1.07847	0.926573	0.244451	NA
hsa-miR-3124-3p	0.0134967	-1.78958	4.3373	0.679897	NA
hsa-miR-3126-3p	0.0120615	0	4.3373	1	NA
hsa-miR-3126-5p	0.128771	-1.72738	1.68133	0.304236	NA
hsa-miR-3128	0.762095	0.0919026	0.552936	0.867993	NA
hsa-miR-3129-3p	0.291722	-0.877504	1.01635	0.387923	NA
hsa-miR-3129-5p	0.270799	-2.34987	1.03984	0.0238309	NA
hsa-miR-3130-5p	0.113275	-1.69779	1.50153	0.25818	NA
hsa-miR-3131	0.286404	-1.04085	1.29885	0.422919	NA
hsa-miR-3132	0.0139833	-1.68195	4.33722	0.698168	NA
hsa-miR-3133	0.342499	-1.2327	0.969897	0.203743	NA
hsa-miR-3134	0.065084	-2.03765	2.398	0.395476	NA
hsa-miR-3135a	0.899472	0.590594	0.573216	0.302861	NA
hsa-miR-3135b	0.258457	-1.19463	1.22488	0.32941	NA
hsa-miR-3136-3p	0.00393095	0	4.3373	1	NA
hsa-miR-3136-5p	0.607838	0.0786125	0.722241	0.913325	NA
hsa-miR-3137	0.102953	-1.43178	2.52346	0.570451	NA
hsa-miR-3139	0.18816	-1.87368	1.14354	0.101319	NA
hsa-miR-3140-5p	0.162823	-1.47851	1.41211	0.29509	NA
hsa-miR-3141	0.0845471	-1.50028	4.33708	0.729403	NA
hsa-miR-3142	0.0118605	-1.68196	4.33722	0.698167	NA
hsa-miR-3144-3p	0.175882	-1.8883	1.92997	0.327871	NA
hsa-miR-3144-5p	0	NA	NA	NA	NA
hsa-miR-3145-3p	0.17171	-1.99938	1.72175	0.245542	NA
hsa-miR-3145-5p	0.0966415	-1.01868	2.31408	0.659785	NA
hsa-miR-3146	0.4973	-1.46283	0.649642	0.0243382	NA
hsa-miR-3147	0	NA	NA	NA	NA
hsa-miR-3148	0.272754	-1.2095	1.56484	0.439566	NA
hsa-miR-3149	1.26955	-0.47515	1.10273	0.666553	NA
hsa-miR-3150a-3p	0.0682977	-1.38614	2.58954	0.592455	NA
hsa-miR-3150b-5p	0.194228	-1.14349	1.43175	0.424483	NA
hsa-miR-3151-5p	0.657706	-0.57996	1.34875	0.667197	NA
hsa-miR-3152-3p	0.0149105	0	4.3373	1	NA
hsa-miR-3152-5p	0.10027	0	2.09166	1	NA
hsa-miR-3153	0.0229417	-1.89935	4.33545	0.661315	NA
hsa-miR-3154	0.533009	-1.08419	1.16706	0.352894	NA
hsa-miR-3155a	0.137384	-1.34774	1.43714	0.348352	NA
hsa-miR-3155b	0.00699448	-1.68194	4.33722	0.698171	NA
hsa-miR-3156-5p	0.0858701	-1.66763	3.05047	0.5846	NA
hsa-miR-3157-5p	1.41691	-0.390368	0.684473	0.568461	NA
hsa-miR-3158-5p	0.0518865	-1.46824	4.33699	0.734957	NA
hsa-miR-3159	0.0256014	-1.32918	4.33677	0.759231	NA
hsa-miR-3160-3p	0.730591	-0.728427	0.835893	0.383516	NA
hsa-miR-3160-5p	0.0209998	-2.37455	4.3345	0.583811	NA
hsa-miR-3161	0.370335	-0.446443	1.50963	0.767436	NA
hsa-miR-3162-3p	0	NA	NA	NA	NA
hsa-miR-3162-5p	0.0276606	-1.68195	4.33722	0.698169	NA
hsa-miR-3163	0.946167	0.678905	0.531054	0.201104	NA
hsa-miR-3164	1.31444	-0.918828	0.469213	0.0502028	NA
hsa-miR-3165	0.0904465	-0.916779	2.55364	0.719589	NA
hsa-miR-3166	0.262174	-1.63129	1.09693	0.136977	NA
hsa-miR-3167	0.00417608	-1.68194	4.33722	0.69817	NA
hsa-miR-3169	0	NA	NA	NA	NA
hsa-miR-3170	0.0867204	-0.935323	2.5614	0.714991	NA
hsa-miR-3173-3p	0.132027	-1.0624	2.23835	0.635046	NA
hsa-miR-3175	1.00076	0.0587682	0.842324	0.944377	NA
hsa-miR-3177-5p	0.0627923	-1.78048	3.19425	0.577253	NA
hsa-miR-3178	0	NA	NA	NA	NA
hsa-miR-3179	0.915116	0.388053	0.628059	0.536667	NA
hsa-miR-3180	0.680325	-1.30941	0.829155	0.114289	NA
hsa-miR-3180-3p	0.500044	-0.980001	1.07846	0.363506	NA
hsa-miR-3180-5p	0.286148	-0.76611	1.54052	0.618973	NA
hsa-miR-3181	0.0151087	-1.78956	4.3373	0.679901	NA
hsa-miR-3182	0.0555624	-1.66893	2.94031	0.570306	NA
hsa-miR-3183	0.126447	-2.12379	1.84611	0.249974	NA
hsa-miR-3184-5p	0.0346392	-1.68199	4.33722	0.698162	NA
hsa-miR-3185	0.0936364	-1.69355	4.33694	0.696172	NA
hsa-miR-3186-3p	0.0874314	-1.702	2.12354	0.422847	NA
hsa-miR-3186-5p	0.206173	-0.938711	1.3683	0.492687	NA
hsa-miR-3187-5p	0.228962	-0.517553	1.1023	0.638696	NA
hsa-miR-3189-3p	0.00512033	-1.78957	4.3373	0.679899	NA
hsa-miR-3190-3p	0.873139	-0.677745	0.621445	0.275451	NA
hsa-miR-3191-3p	0.822363	0.260416	0.654428	0.690682	NA
hsa-miR-3191-5p	0.0946753	-1.13852	2.53653	0.653541	NA
hsa-miR-3192-3p	0.0468334	-1.55081	4.33714	0.720669	NA
hsa-miR-3192-5p	0.318872	-0.649654	0.910036	0.475303	NA
hsa-miR-3193	0.0466559	-1.88832	2.70949	0.485848	NA
hsa-miR-3194-3p	0.924785	0.0822497	0.548548	0.880811	NA
hsa-miR-3194-5p	0.0389289	-1.57211	4.33713	0.716996	NA
hsa-miR-3195	0.0254381	0	4.3373	1	NA
hsa-miR-3197	0.0326017	0	4.3373	1	NA
hsa-miR-3200-5p	1.05126	-0.214271	0.543879	0.693604	NA
hsa-miR-3201	0.00764523	-1.57214	4.33713	0.71699	NA
hsa-miR-320a-5p	0.0612227	0	4.07931	1	NA
hsa-miR-323b-5p	0.0215445	-1.77917	4.33727	0.681655	NA
hsa-miR-328-5p	0.139691	-0.395799	4.06023	0.922344	NA
hsa-miR-329-5p	0.321196	-1.16768	0.984442	0.235569	NA
hsa-miR-33a-3p	0.824635	-0.72656	0.917015	0.42818	NA
hsa-miR-33b-3p	0.260527	-1.25364	1.25042	0.316065	NA
hsa-miR-33b-5p	0.0545782	-1.19571	3.67983	0.74523	NA
hsa-miR-345-3p	0.114556	-0.720646	2.70633	0.790022	NA
hsa-miR-346	0.0656917	-1.82937	3.19129	0.566482	NA
hsa-miR-34a-3p	0.847915	-1.6163	1.07698	0.133413	NA
hsa-miR-34b-3p	0.225189	-1.60254	1.04145	0.123862	NA
hsa-miR-34b-5p	0.0162733	0	4.3373	1	NA
hsa-miR-34c-3p	0.252707	-1.65028	1.18362	0.163236	NA
hsa-miR-3529-3p	0.0044728	0	4.3373	1	NA
hsa-miR-3529-5p	0.0710173	-1.7801	3.17005	0.574432	NA
hsa-miR-3606-5p	0.00262759	0	4.3373	1	NA
hsa-miR-3609	0.112617	0	2.08093	1	NA
hsa-miR-3610	0.106345	-1.758	4.33693	0.685216	NA
hsa-miR-3612	0.0397847	-1.57213	4.33713	0.716992	NA
hsa-miR-3614-3p	0.574713	-1.01341	0.841225	0.228327	NA
hsa-miR-3616-3p	0.0085246	0	4.3373	1	NA
hsa-miR-3616-5p	0.0261102	0	4.3373	1	NA
hsa-miR-3617-3p	0.0379379	0	4.3373	1	NA
hsa-miR-3617-5p	0.948215	-0.154555	0.595455	0.795205	NA
hsa-miR-3619-3p	0.110254	-1.41054	1.52378	0.35461	NA
hsa-miR-3619-5p	0.0249563	-1.68193	4.33722	0.698172	NA
hsa-miR-3620-3p	0.0440859	-1.4672	4.32964	0.734704	NA
hsa-miR-3620-5p	1.04476	-0.103013	0.609879	0.865869	NA
hsa-miR-3621	0.00258348	-1.68194	4.33722	0.69817	NA
hsa-miR-3622a-3p	0.275016	-1.69049	1.37469	0.218801	NA
hsa-miR-3622b-3p	0.0540518	-1.57115	4.15668	0.705443	NA
hsa-miR-3622b-5p	0.0539977	-1.57212	4.33713	0.716993	NA
hsa-miR-3649	0	NA	NA	NA	NA
hsa-miR-3650	0.0484204	-1.72538	4.33449	0.690587	NA
hsa-miR-3651	0.0290554	-1.7896	4.3373	0.679895	NA
hsa-miR-3652	0.0441374	-1.78957	4.3373	0.6799	NA
hsa-miR-3654	0.0136391	-1.7836	4.33679	0.680873	NA
hsa-miR-3655	0.0143481	-1.67724	4.33737	0.698982	NA
hsa-miR-3657	0.0461072	-1.47375	4.33715	0.73401	NA
hsa-miR-3658	0	NA	NA	NA	NA
hsa-miR-3659	0.0485371	-2.55456	4.33371	0.555552	NA
hsa-miR-3660	0.0201555	-1.57215	4.33713	0.716989	NA
hsa-miR-3661	0.154382	-1.46948	1.51354	0.331604	NA
hsa-miR-3662	0.00459975	0	4.3373	1	NA
hsa-miR-3663-3p	0.00789678	-1.78962	4.3373	0.679891	NA
hsa-miR-3663-5p	0.0681116	-0.878926	4.00757	0.826404	NA
hsa-miR-3664-3p	0.145265	-1.43498	1.92695	0.456458	NA
hsa-miR-3664-5p	0.0336043	-1.55119	4.33692	0.720589	NA
hsa-miR-3665	0.0746216	-2.06358	4.33637	0.634162	NA
hsa-miR-3667-3p	0.0439183	0	4.33158	1	NA
hsa-miR-3667-5p	0.0884827	-1.83992	2.00247	0.358187	NA
hsa-miR-3668	0.0654516	-1.84716	4.33627	0.670123	NA
hsa-miR-3671	0	NA	NA	NA	NA
hsa-miR-3672	0	NA	NA	NA	NA
hsa-miR-3675-3p	0.0505892	-1.84063	4.1958	0.66089	NA
hsa-miR-3675-5p	0.429454	-2.38232	1.1368	0.0361142	NA
hsa-miR-3677-3p	0.607766	-1.75077	0.901677	0.0521762	NA
hsa-miR-3677-5p	0.0069927	0	4.3373	1	NA
hsa-miR-3678-3p	0.0373145	-1.7871	3.89968	0.646759	NA
hsa-miR-3678-5p	0.0685849	-0.952659	2.39443	0.69073	NA
hsa-miR-3679-3p	0.0114888	0	4.3373	1	NA
hsa-miR-3680-3p	0.155924	-1.10741	1.29386	0.392057	NA
hsa-miR-3680-5p	0.191655	-1.08398	1.29919	0.404082	NA
hsa-miR-3681-3p	0	NA	NA	NA	NA
hsa-miR-3681-5p	0.206556	-1.28239	1.84766	0.487643	NA
hsa-miR-3682-3p	0.681331	-1.09838	0.708052	0.120837	NA
hsa-miR-3682-5p	0.00459975	0	4.3373	1	NA
hsa-miR-3683	0.049564	-1.04509	4.33564	0.809519	NA
hsa-miR-3684	0.197001	-1.47752	1.14679	0.197606	NA
hsa-miR-3685	0.283699	-0.977132	1.01687	0.33659	NA
hsa-miR-3686	0.0389301	-2.19861	4.33535	0.61206	NA
hsa-miR-3688-5p	0.00321035	0	4.3373	1	NA
hsa-miR-3689a-5p=hsa-miR-3689b-5p=hsa-miR-3689e	0	NA	NA	NA	NA
hsa-miR-3689f	0	NA	NA	NA	NA
hsa-miR-3691-3p	0.0780095	-1.05887	2.81654	0.706956	NA
hsa-miR-3692-3p	0.19688	-1.90218	1.32361	0.150687	NA
hsa-miR-370-5p	0.364622	-1.38289	0.821449	0.0922818	NA
hsa-miR-371a-3p	0.0760699	-1.79674	3.44153	0.601618	NA
hsa-miR-371a-5p	0.062353	-1.55408	3.20701	0.627968	NA
hsa-miR-371b-3p	0.0340657	-1.38266	4.33687	0.749866	NA
hsa-miR-372-3p	0.841571	-1.50465	0.657149	0.0220411	NA
hsa-miR-373-3p	0.12117	-1.56308	3.21817	0.627177	NA
hsa-miR-374c-3p	0.0103328	-1.78957	4.3373	0.6799	NA
hsa-miR-374c-5p	0.577524	-0.253079	0.745062	0.734102	NA
hsa-miR-376a-2-5p	0.219114	-0.833341	1.11928	0.456553	NA
hsa-miR-376a-5p	0.77236	-1.86015	0.816086	0.022646	NA
hsa-miR-376b-3p	0.284898	-1.44125	1.31649	0.273618	NA
hsa-miR-376b-5p	0.284045	-1.5867	1.1245	0.158234	NA
hsa-miR-376c-5p	0.0119495	0	4.3373	1	NA
hsa-miR-378b	0.139549	-0.959942	1.58054	0.543619	NA
hsa-miR-378f	0.933377	-0.903979	0.744042	0.224383	NA
hsa-miR-378h	0.752784	-1.02031	0.764345	0.181916	NA
hsa-miR-378j	0.125531	-1.52459	1.80006	0.397014	NA
hsa-miR-380-3p	0.17403	-0.881555	1.31361	0.502161	NA
hsa-miR-380-5p	0.775775	-0.434842	0.681083	0.523177	NA
hsa-miR-381-5p	0.217672	-2.05912	3.72674	0.580589	NA
hsa-miR-383-3p	0	NA	NA	NA	NA
hsa-miR-383-5p	0.0777276	-2.10884	2.33205	0.365842	NA
hsa-miR-3907	0.146179	-1.44576	2.16693	0.504648	NA
hsa-miR-3908	0.0169168	-1.76594	4.33725	0.683892	NA
hsa-miR-3910	0.106542	-1.74602	1.9471	0.369864	NA
hsa-miR-3911	0.377486	-1.23207	0.871236	0.157314	NA
hsa-miR-3912-5p	0	NA	NA	NA	NA
hsa-miR-3913-3p	0.0103181	-1.7896	4.3373	0.679894	NA
hsa-miR-3914	0.498671	-1.69496	1.40321	0.227079	NA
hsa-miR-3915	0.0117282	0	4.3373	1	NA
hsa-miR-3916	0.0697377	0	3.52623	1	NA
hsa-miR-3917	0.331445	-1.49608	1.63636	0.360573	NA
hsa-miR-3918	0.531899	-1.72974	0.85565	0.0432226	NA
hsa-miR-3920	0.604216	0.834015	0.637111	0.190515	NA
hsa-miR-3921	0.0152754	-1.57214	4.33713	0.71699	NA
hsa-miR-3922-3p	0.0191383	-1.57218	4.33713	0.716984	NA
hsa-miR-3922-5p	0.00385407	0	4.3373	1	NA
hsa-miR-3923	0.00346808	-1.68194	4.33722	0.69817	NA
hsa-miR-3924	0	NA	NA	NA	NA
hsa-miR-3925-3p	0.0169324	-1.4703	4.337	0.734599	NA
hsa-miR-3925-5p	0.141676	-2.01191	3.96918	0.612238	NA
hsa-miR-3926	0.0151794	0	4.3373	1	NA
hsa-miR-3928-5p	0.0298248	-1.78958	4.3373	0.679898	NA
hsa-miR-3929	0.0541883	-1.73549	4.33717	0.689051	NA
hsa-miR-3936	0.0658793	-2.23087	4.33382	0.606723	NA
hsa-miR-3937	0.006751	-1.68194	4.33722	0.698171	NA
hsa-miR-3938	0.0525241	-1.85773	3.2758	0.57064	NA
hsa-miR-3939	0.61167	-0.689375	0.64814	0.287501	NA
hsa-miR-3940-3p	1.09383	0.181093	0.592566	0.759904	NA
hsa-miR-3940-5p	0.745824	-3.46788	1.51009	0.0216492	NA
hsa-miR-3941	0.0120577	-1.98492	4.33649	0.647151	NA
hsa-miR-3942-3p	0.0164416	-1.78956	4.3373	0.679902	NA
hsa-miR-3942-5p	0.426661	-0.930508	0.816325	0.254339	NA
hsa-miR-3943	0.0126959	0	4.3373	1	NA
hsa-miR-3944-3p	0.321457	-1.98326	0.968851	0.0406562	NA
hsa-miR-3944-5p	0.252282	-0.839168	0.819416	0.305786	NA
hsa-miR-3945	0.00441907	-1.68194	4.33722	0.69817	NA
hsa-miR-3960	0.0478666	-1.72931	4.33645	0.690051	NA
hsa-miR-3974	0	NA	NA	NA	NA
hsa-miR-3976	0.00501547	-1.68194	4.33722	0.69817	NA
hsa-miR-410-5p	0.0433759	-1.22578	4.33686	0.777451	NA
hsa-miR-412-3p	0.0775438	-2.247	3.13833	0.474	NA
hsa-miR-4253	0.0224049	-1.56265	4.33718	0.718629	NA
hsa-miR-4254	0.00348668	0	4.3373	1	NA
hsa-miR-4255	0	NA	NA	NA	NA
hsa-miR-4257	0	NA	NA	NA	NA
hsa-miR-4259	0.49014	-2.12978	1.26601	0.0925163	NA
hsa-miR-4261	0	NA	NA	NA	NA
hsa-miR-4262	0.0147032	0	4.3373	1	NA
hsa-miR-4265	0.023971	-2.09191	4.33593	0.62948	NA
hsa-miR-4267	0.0306569	-1.45411	4.33697	0.737412	NA
hsa-miR-4271	0.0786162	-1.80176	4.33639	0.677778	NA
hsa-miR-4272	0.00385642	-1.78957	4.3373	0.679899	NA
hsa-miR-4273	0.00459975	0	4.3373	1	NA
hsa-miR-4279	0	NA	NA	NA	NA
hsa-miR-4281	0.00258348	-1.68194	4.33722	0.69817	NA
hsa-miR-4283	0	NA	NA	NA	NA
hsa-miR-4284	0.0140925	0	4.3373	1	NA
hsa-miR-4288	0.271058	-0.515377	0.920031	0.575361	NA
hsa-miR-4289	0.0211028	-1.45413	4.33697	0.737409	NA
hsa-miR-4291	0	NA	NA	NA	NA
hsa-miR-4292	0	NA	NA	NA	NA
hsa-miR-4296	0.0197522	-1.32917	4.33677	0.759233	NA
hsa-miR-4297	0.0660199	-2.43424	4.33367	0.574318	NA
hsa-miR-4298	0	NA	NA	NA	NA
hsa-miR-4300	0	NA	NA	NA	NA
hsa-miR-4301	0.716001	-0.606815	0.720389	0.399596	NA
hsa-miR-4302	0.0252778	-1.65852	4.33716	0.702166	NA
hsa-miR-4303	0	NA	NA	NA	NA
hsa-miR-4308	0.0755126	-1.14059	4.33569	0.792496	NA
hsa-miR-4314	0.0142951	0	4.3373	1	NA
hsa-miR-4315	0.00835002	-1.68194	4.33722	0.698171	NA
hsa-miR-4316	0.0107011	-1.67725	4.33737	0.698981	NA
hsa-miR-4317	0.00561397	0	4.3373	1	NA
hsa-miR-4318	0.00428407	-1.78959	4.3373	0.679897	NA
hsa-miR-432-3p	0.235994	-0.860614	1.2717	0.498567	NA
hsa-miR-4321	0.00452816	0	4.3373	1	NA
hsa-miR-4322	0.0075067	-1.80965	4.33722	0.676505	NA
hsa-miR-4324	0.0210787	-1.57215	4.33713	0.716989	NA
hsa-miR-4325	0	NA	NA	NA	NA
hsa-miR-4328	0.0062575	0	4.3373	1	NA
hsa-miR-4329	0	NA	NA	NA	NA
hsa-miR-433-5p	0.0524948	-1.80144	3.27722	0.582536	NA
hsa-miR-4330	0.0142951	0	4.3373	1	NA
hsa-miR-4420	0.0320215	-2.36704	4.33394	0.584954	NA
hsa-miR-4421	0.241512	-1.34574	1.21696	0.268802	NA
hsa-miR-4422	0.0161678	-1.89466	4.33685	0.662203	NA
hsa-miR-4423-3p	0.0376912	0	3.88874	1	NA
hsa-miR-4423-5p	0.0840728	-1.8524	3.07587	0.547018	NA
hsa-miR-4424	0.0805845	-2.15878	1.99718	0.279737	NA
hsa-miR-4425	0.221171	-0.184928	1.09869	0.866333	NA
hsa-miR-4426	0.0990083	-1.69198	4.33693	0.696439	NA
hsa-miR-4427	0.0169692	-1.68196	4.33722	0.698167	NA
hsa-miR-4428	0.0175109	0	4.3373	1	NA
hsa-miR-4430	0.130326	-1.75898	2.23802	0.431893	NA
hsa-miR-4431	0	NA	NA	NA	NA
hsa-miR-4432	0.0132011	-1.57955	4.33714	0.715714	NA
hsa-miR-4433a-5p	0.24463	-1.39109	1.57777	0.377949	NA
hsa-miR-4434	0.0107011	-1.67725	4.33737	0.698981	NA
hsa-miR-4436a	0.0402008	-1.44232	4.33682	0.739456	NA
hsa-miR-4436b-3p	0.148932	-1.50634	2.34668	0.520935	NA
hsa-miR-4436b-5p	0.0138465	-1.76975	4.33725	0.683248	NA
hsa-miR-4437	0.226785	-2.10155	1.1236	0.0614319	NA
hsa-miR-4438	0.00462064	-1.68194	4.33722	0.69817	NA
hsa-miR-4440	0.870876	-0.821076	0.634572	0.195698	NA
hsa-miR-4442	0.0211114	0	4.3373	1	NA
hsa-miR-4444	0.0274949	-1.78957	4.3373	0.679899	NA
hsa-miR-4445-3p	0.00614133	-1.78957	4.3373	0.679899	NA
hsa-miR-4445-5p	0.0136287	-2.20643	4.33531	0.610791	NA
hsa-miR-4446-5p	0.0731536	-1.52145	2.57165	0.554102	NA
hsa-miR-4447	0.0486498	-1.7531	4.33722	0.686066	NA
hsa-miR-4448	0.00441907	-1.68194	4.33722	0.69817	NA
hsa-miR-4449	0.358971	-1.34399	1.20232	0.263641	NA
hsa-miR-4450	0.067122	-0.77611	3.55558	0.827211	NA
hsa-miR-4451	0.307954	-1.9032	3.96095	0.630879	NA
hsa-miR-4454	0.40603	-1.1914	1.07054	0.265754	NA
hsa-miR-4455	0.352017	0	1.31026	1	NA
hsa-miR-4456	0	NA	NA	NA	NA
hsa-miR-4457	0	NA	NA	NA	NA
hsa-miR-4458	0.157099	-2.10093	1.66899	0.208103	NA
hsa-miR-4462	0.00559725	-1.68194	4.33722	0.69817	NA
hsa-miR-4463	1.23733	-1.7569	3.99076	0.659763	NA
hsa-miR-4464	0.0156785	-1.89466	4.33685	0.662201	NA
hsa-miR-4466	0.0276179	-1.65625	4.33728	0.702562	NA
hsa-miR-4467	0.710065	-1.50558	1.01797	0.139139	NA
hsa-miR-4468	0	NA	NA	NA	NA
hsa-miR-4469	0.0316212	-1.72227	4.33706	0.69129	NA
hsa-miR-4470	1.00477	-0.824205	0.666805	0.216439	NA
hsa-miR-4471	0.0130569	-1.57216	4.33713	0.716987	NA
hsa-miR-4472	0.0217453	-1.67725	4.33737	0.698981	NA
hsa-miR-4474-3p	0.823222	-0.0964641	0.592585	0.870688	NA
hsa-miR-4474-5p	0.00346808	-1.68194	4.33722	0.69817	NA
hsa-miR-4476	0.00700501	-1.67725	4.33737	0.698981	NA
hsa-miR-4477a	0.0830066	-1.59481	1.96653	0.417381	NA
hsa-miR-4477b	0.260944	-0.857692	0.977921	0.380456	NA
hsa-miR-4478	0.108126	-1.68191	4.33722	0.698175	NA
hsa-miR-4479	0.377925	-1.74604	0.931133	0.0607689	NA
hsa-miR-448	0.0100902	-1.7033	4.33714	0.694522	NA
hsa-miR-4480	0	NA	NA	NA	NA
hsa-miR-4481	0	NA	NA	NA	NA
hsa-miR-4482-3p	0.250909	-1.06315	1.49488	0.476962	NA
hsa-miR-4482-5p	0.10396	-1.03465	1.73777	0.551586	NA
hsa-miR-4483	0.0723793	-1.54651	2.83806	0.585811	NA
hsa-miR-4484	0.0527493	-1.78956	4.3373	0.679901	NA
hsa-miR-4486	0.00563069	0	4.3373	1	NA
hsa-miR-4487	0.223765	-1.91612	1.12506	0.0885454	NA
hsa-miR-4488	0.00262759	0	4.3373	1	NA
hsa-miR-4489	3.2205	0.253902	0.579302	NA	NA
hsa-miR-4490	0.0806519	-1.70312	4.33699	0.694544	NA
hsa-miR-4491	0.128062	-0.0745423	2.26605	0.973758	NA
hsa-miR-4492	0.0220801	0	4.3373	1	NA
hsa-miR-4494	0.0112802	-1.39423	4.33689	0.747845	NA
hsa-miR-4495	0	NA	NA	NA	NA
hsa-miR-4496	0.140762	-2.12896	2.02543	0.293207	NA
hsa-miR-4497	0.0226825	0	4.3373	1	NA
hsa-miR-4498	0.449304	-0.186975	0.791036	0.813148	NA
hsa-miR-4499	0.00709614	-1.67725	4.33737	0.698981	NA
hsa-miR-449a	0.226557	-1.74951	1.1262	0.120312	NA
hsa-miR-449b-3p	0.0164679	-2.06789	4.33606	0.633429	NA
hsa-miR-449b-5p	0.00636852	0	4.3373	1	NA
hsa-miR-449c-3p	0.00348668	0	4.3373	1	NA
hsa-miR-449c-5p	0.360937	-0.685236	1.14519	0.5496	NA
hsa-miR-4501	1.21827	-2.10173	4.33603	0.62788	NA
hsa-miR-4502	0.0472633	-2.0138	4.33478	0.642241	NA
hsa-miR-4503	0.504569	-1.36557	0.842965	0.105241	NA
hsa-miR-4505	0.00734309	-1.78957	4.3373	0.6799	NA
hsa-miR-4506	0.0455474	-1.61381	4.33403	0.709627	NA
hsa-miR-4507	0.0618443	-1.81138	3.58812	0.613679	NA
hsa-miR-4508	0.0655007	-2.57625	4.33202	0.552044	NA
hsa-miR-4509	0.00348668	0	4.3373	1	NA
hsa-miR-450a-1-3p	0.559837	-0.491804	0.677596	0.467957	NA
hsa-miR-450b-3p	0.00462064	-1.68194	4.33722	0.69817	NA
hsa-miR-4510	0.572202	-0.108813	0.566249	0.847613	NA
hsa-miR-4512	0.067921	-1.98024	4.33502	0.647815	NA
hsa-miR-4513	0.103451	-1.39671	4.21938	0.740628	NA
hsa-miR-4514	0	NA	NA	NA	NA
hsa-miR-4515	0.0161946	-1.682	4.33722	0.698159	NA
hsa-miR-4516	0.563899	-1.61541	4.3362	0.70949	NA
hsa-miR-4517	0.0209815	-1.78956	4.3373	0.679901	NA
hsa-miR-4519	0.0150134	-1.82865	4.33715	0.673299	NA
hsa-miR-451b	0.21685	-1.22005	1.31348	0.35296	NA
hsa-miR-452-3p	0	NA	NA	NA	NA
hsa-miR-4520-2-3p	0.0841688	-1.19152	3.44887	0.729733	NA
hsa-miR-4520-3p	0.0181347	-1.45413	4.33697	0.737409	NA
hsa-miR-4520-5p	0.122635	-1.3665	3.23152	0.672393	NA
hsa-miR-4522	0.109606	-1.16183	1.45156	0.423481	NA
hsa-miR-4523	0.0302582	-1.68191	4.33722	0.698175	NA
hsa-miR-4524a-3p	0.146607	-1.56217	3.15225	0.620197	NA
hsa-miR-4524a-5p	0.0254907	0	4.3373	1	NA
hsa-miR-4525	0.507206	0.0763352	1.05605	0.942376	NA
hsa-miR-4526	0.0381263	-1.3266	3.89512	0.733419	NA
hsa-miR-4528	0.00321035	0	4.3373	1	NA
hsa-miR-4529-3p	0.229781	-1.31441	1.17939	0.265074	NA
hsa-miR-4530	0.00452816	0	4.3373	1	NA
hsa-miR-4531	0.298736	-2.11184	4.33583	0.626212	NA
hsa-miR-4533	0.482344	-0.791987	0.732471	0.279584	NA
hsa-miR-4534	0.00692327	-1.77917	4.33727	0.681656	NA
hsa-miR-4535	0.0772385	-1.03275	4.33573	0.81173	NA
hsa-miR-4536-3p	0.027996	-1.78958	4.3373	0.679898	NA
hsa-miR-4536-5p	0.296639	-1.44027	0.953302	0.130833	NA
hsa-miR-4537	0.00275147	0	4.3373	1	NA
hsa-miR-4538	0.069362	-1.78589	4.33654	0.680468	NA
hsa-miR-4539	0.0213143	-1.78958	4.3373	0.679898	NA
hsa-miR-4540	0	NA	NA	NA	NA
hsa-miR-4632-3p	0.0572245	-1.95813	4.33627	0.651578	NA
hsa-miR-4632-5p	0.425065	-1.60889	2.52112	0.523365	NA
hsa-miR-4633-5p	0.00346808	-1.68194	4.33722	0.69817	NA
hsa-miR-4634	0.00825827	0	4.3373	1	NA
hsa-miR-4635	0.36009	-0.286481	0.908741	0.752571	NA
hsa-miR-4636	0.0939719	-1.74752	1.97481	0.376209	NA
hsa-miR-4637	0.61853	-0.508204	0.585149	0.385118	NA
hsa-miR-4638-3p	0.218639	-1.36541	0.955566	0.153034	NA
hsa-miR-4638-5p	0.373283	-1.39946	0.843888	0.0972475	NA
hsa-miR-4639-3p	0.02595	-1.4541	4.33697	0.737415	NA
hsa-miR-4639-5p	0.42987	-1.08419	0.814081	0.182927	NA
hsa-miR-4640-3p	0.0257101	0	4.3373	1	NA
hsa-miR-4640-5p	0.0140138	0	4.3373	1	NA
hsa-miR-4641	0.00734074	0	4.3373	1	NA
hsa-miR-4642	0.00258348	-1.68194	4.33722	0.69817	NA
hsa-miR-4644	0.168609	-0.439888	3.48934	0.89968	NA
hsa-miR-4645-5p	0.00547801	-1.78959	4.3373	0.679897	NA
hsa-miR-4646-3p	0.0892187	-0.711389	2.78709	0.798534	NA
hsa-miR-4646-5p	1.29828	-2.67489	0.837842	0.00140999	NA
hsa-miR-4648	0.0719359	-2.06528	3.94324	0.600451	NA
hsa-miR-4649-3p	0.118291	0	2.69368	1	NA
hsa-miR-4649-5p	0.269954	-1.85237	1.52618	0.224851	NA
hsa-miR-4651	0	NA	NA	NA	NA
hsa-miR-4652-5p	0	NA	NA	NA	NA
hsa-miR-4653-3p	0.0835313	-1.07007	2.5351	0.672949	NA
hsa-miR-4654	0.516331	-0.654097	0.836128	0.434042	NA
hsa-miR-4655-5p	0.108885	-2.30587	2.27358	0.310487	NA
hsa-miR-4656	0	NA	NA	NA	NA
hsa-miR-4657	0.462304	-0.475985	0.86071	0.580254	NA
hsa-miR-4658	0.264193	-2.32409	1.73755	0.181037	NA
hsa-miR-4659a-5p	0.152179	-1.84019	1.45989	0.20749	NA
hsa-miR-4659b-5p	0.410162	-1.76425	0.783973	0.0244241	NA
hsa-miR-466	0.0221533	0	4.3373	1	NA
hsa-miR-4660	1.00948	-0.483378	0.635898	0.447164	NA
hsa-miR-4661-3p	0.0191056	-1.83795	4.33667	0.6717	NA
hsa-miR-4662a-3p	0.0948717	-1.34149	2.51318	0.593494	NA
hsa-miR-4662b	0.0403204	-1.34553	4.33664	0.756355	NA
hsa-miR-4663	0.674001	-1.73406	4.33716	0.689292	NA
hsa-miR-4664-5p	0.0381281	-1.78958	4.3373	0.679898	NA
hsa-miR-4666a-3p	0.0339685	-1.57215	4.33713	0.716989	NA
hsa-miR-4666a-5p	0.0143384	-1.33682	4.33679	0.757892	NA
hsa-miR-4666b	0.00559725	-1.68194	4.33722	0.69817	NA
hsa-miR-4667-3p	0.0141634	-1.68195	4.33722	0.698168	NA
hsa-miR-4667-5p	0.767502	-0.761802	0.748271	0.308638	NA
hsa-miR-4668-3p	0.00385407	0	4.3373	1	NA
hsa-miR-4668-5p	1.14711	-0.120896	0.50703	0.81154	NA
hsa-miR-4670-3p	0.0475407	-1.45052	3.7694	0.700375	NA
hsa-miR-4670-5p	0.0253155	-1.47033	4.337	0.734594	NA
hsa-miR-4671-3p	0.0654019	-1.23868	3.21192	0.699756	NA
hsa-miR-4672	0.917813	-0.774762	0.559578	0.166191	NA
hsa-miR-4673	0	NA	NA	NA	NA
hsa-miR-4674	0.051594	-1.67791	3.69871	0.650082	NA
hsa-miR-4675	0.0100309	-1.57214	4.33713	0.71699	NA
hsa-miR-4676-5p	0.887456	-0.396016	0.928745	0.669817	NA
hsa-miR-4678	0.106982	-1.05454	1.45667	0.469104	NA
hsa-miR-4679	0.161768	-1.67707	1.29659	0.195856	NA
hsa-miR-4680-3p	0.0236868	0	4.3373	1	NA
hsa-miR-4680-5p	0.042857	-1.78963	4.3373	0.67989	NA
hsa-miR-4681	0.00321035	0	4.3373	1	NA
hsa-miR-4682	0.0325164	-2.46197	4.33412	0.570004	NA
hsa-miR-4683	1.06718	-0.395663	0.550865	0.472598	NA
hsa-miR-4684-3p	0.0882836	-1.28895	2.01901	0.523207	NA
hsa-miR-4684-5p	0.0101315	-1.7896	4.3373	0.679895	NA
hsa-miR-4685-5p	0.00449757	-1.68194	4.33722	0.69817	NA
hsa-miR-4687-3p	0.34242	-2.35629	1.42311	0.0977767	NA
hsa-miR-4687-5p	0.108914	-0.573621	2.47185	0.81649	NA
hsa-miR-4688	0.229731	-1.82315	1.0304	0.0768325	NA
hsa-miR-4689	0.0201013	-1.4118	4.33712	0.74479	NA
hsa-miR-4690-3p	1.26339	-0.0987188	0.616535	0.872787	NA
hsa-miR-4690-5p	0.00393095	0	4.3373	1	NA
hsa-miR-4691-3p	0.0591444	-1.87554	4.33639	0.66537	NA
hsa-miR-4693-3p	0.0596226	-1.45904	4.335	0.73644	NA
hsa-miR-4694-3p	0.0108927	0	4.3373	1	NA
hsa-miR-4694-5p	0.00791703	0	4.3373	1	NA
hsa-miR-4695-3p	0.236272	-1.74548	1.1402	0.125805	NA
hsa-miR-4695-5p	0.0928727	-2.18335	3.01551	0.469041	NA
hsa-miR-4696	0.00393095	0	4.3373	1	NA
hsa-miR-4697-3p	0.0712645	-1.54326	3.15121	0.624321	NA
hsa-miR-4697-5p	1.22817	-2.35248	1.80947	0.193569	NA
hsa-miR-4698	0.764955	-2.66292	2.95875	0.368113	NA
hsa-miR-4699-3p	0.143401	-1.52823	2.09111	0.464888	NA
hsa-miR-4699-5p	0.00296205	-1.89466	4.33685	0.662201	NA
hsa-miR-4700-5p	1.04937	-2.10924	1.54505	0.172204	NA
hsa-miR-4701-3p	0	NA	NA	NA	NA
hsa-miR-4701-5p	0.106327	-1.561	2.48289	0.529544	NA
hsa-miR-4703-3p	0.0321521	0	4.3373	1	NA
hsa-miR-4704-5p	0.00348668	0	4.3373	1	NA
hsa-miR-4705	0.438279	-1.61077	1.63146	0.323486	NA
hsa-miR-4706	0.0221368	-1.68193	4.33722	0.698171	NA
hsa-miR-4707-3p	0.625156	-1.39702	0.813492	0.0859211	NA
hsa-miR-4708-3p	0.0501596	-2.08251	4.33451	0.630909	NA
hsa-miR-4708-5p	0.0198231	-2.23113	4.33518	0.606793	NA
hsa-miR-4709-3p	0.360302	-0.949927	1.00192	0.343073	NA
hsa-miR-4709-5p	0.516818	0.161664	0.689301	0.814571	NA
hsa-miR-4710	0.976907	-0.00517095	0.864907	0.99523	NA
hsa-miR-4711-3p	0.0536116	-1.73548	4.33717	0.689052	NA
hsa-miR-4711-5p	0.00693678	0	4.3373	1	NA
hsa-miR-4712-3p	0.0384772	-1.36247	4.33683	0.753397	NA
hsa-miR-4713-3p	0.900318	-0.714072	1.64916	0.66502	NA
hsa-miR-4714-3p	0.0173296	-1.68194	4.33722	0.698171	NA
hsa-miR-4714-5p	0.357083	-0.700935	0.765567	0.359889	NA
hsa-miR-4715-3p	0.0521587	-1.68192	4.33722	0.698174	NA
hsa-miR-4715-5p	0.084918	-1.99639	2.32671	0.390874	NA
hsa-miR-4716-3p	0.0482575	-1.5508	4.33714	0.720671	NA
hsa-miR-4717-3p	0.211423	-1.79506	1.13981	0.115284	NA
hsa-miR-4717-5p	0.0122963	-1.78958	4.3373	0.679898	NA
hsa-miR-4718	0.0306888	-2.20247	4.33468	0.611379	NA
hsa-miR-4720-5p	0.00393095	0	4.3373	1	NA
hsa-miR-4721	0.202071	-1.37337	1.94807	0.480815	NA
hsa-miR-4722-5p	0.0348275	-1.78958	4.3373	0.679897	NA
hsa-miR-4723-3p	0.247072	-0.102319	1.31069	0.937777	NA
hsa-miR-4723-5p	0.111946	-1.20645	1.81019	0.505106	NA
hsa-miR-4724-3p	0.004411	0	4.3373	1	NA
hsa-miR-4725-3p	0.0682237	-1.67866	2.37409	0.479519	NA
hsa-miR-4725-5p	0.0131916	0	4.3373	1	NA
hsa-miR-4726-5p	0.886768	-2.76472	0.880718	0.00169428	NA
hsa-miR-4727-3p	0.168448	-1.7426	1.08494	0.108237	NA
hsa-miR-4727-5p	0.02746	-1.78958	4.3373	0.679898	NA
hsa-miR-4728-3p	0.376555	-1.11775	0.934996	0.231907	NA
hsa-miR-4728-5p	0.00405179	0	4.3373	1	NA
hsa-miR-4729	0.165629	-1.11545	2.36657	0.6374	NA
hsa-miR-4730	0.00691429	0	4.3373	1	NA
hsa-miR-4731-3p	0.00549008	0	4.3373	1	NA
hsa-miR-4733-3p	0.0300537	-1.45449	4.33623	0.737302	NA
hsa-miR-4733-5p	0.0219487	-2.07598	4.33602	0.632099	NA
hsa-miR-4734	0.207629	-1.10103	1.1238	0.327214	NA
hsa-miR-4735-3p	0	NA	NA	NA	NA
hsa-miR-4735-5p	0.0120277	-1.78958	4.3373	0.679898	NA
hsa-miR-4737	0.0126929	-1.68194	4.33722	0.698171	NA
hsa-miR-4739	0.00564009	-1.57214	4.33713	0.71699	NA
hsa-miR-4740-3p	0.123945	-1.26716	3.65504	0.728826	NA
hsa-miR-4740-5p	0.0789905	-1.66126	2.55507	0.515575	NA
hsa-miR-4741	0.617013	-1.62863	0.770412	0.0345174	NA
hsa-miR-4742-5p	0.675688	0.353168	0.604447	0.55903	NA
hsa-miR-4743-3p	0.112511	-0.532609	3.71161	0.885897	NA
hsa-miR-4743-5p	0.771819	-0.236741	0.722458	0.743147	NA
hsa-miR-4744	0.140554	-2.10432	2.42519	0.385562	NA
hsa-miR-4745-3p	0.0406774	-1.91797	4.33615	0.658257	NA
hsa-miR-4745-5p	0.744814	-0.44025	0.772728	0.568858	NA
hsa-miR-4746-3p	0.0193113	-2.0806	4.33599	0.631338	NA
hsa-miR-4747-3p	0.0271961	-1.44874	4.33724	0.738362	NA
hsa-miR-4747-5p	0.286103	-0.72466	1.39048	0.602257	NA
hsa-miR-4748	0.130616	-1.57387	2.90392	0.587831	NA
hsa-miR-4749-5p	0.11652	-2.29878	1.93348	0.234465	NA
hsa-miR-4750-3p	0	NA	NA	NA	NA
hsa-miR-4750-5p	0.501675	-0.223534	0.624199	0.720259	NA
hsa-miR-4751	0.0118451	-1.80967	4.33722	0.676502	NA
hsa-miR-4752	0.0284412	-1.45412	4.33697	0.737411	NA
hsa-miR-4753-3p	0.550709	-0.289087	0.687553	0.674151	NA
hsa-miR-4753-5p	1.20338	-1.02187	0.671146	0.127864	NA
hsa-miR-4754	0.170257	-0.745278	1.24824	0.550466	NA
hsa-miR-4756-3p	0	NA	NA	NA	NA
hsa-miR-4756-5p	0	NA	NA	NA	NA
hsa-miR-4757-3p	0.249355	-1.58097	1.06244	0.136736	NA
hsa-miR-4757-5p	0.0603762	-1.67275	3.20074	0.601244	NA
hsa-miR-4758-3p	0.01989	-1.78956	4.3373	0.679901	NA
hsa-miR-4758-5p	0.00563069	0	4.3373	1	NA
hsa-miR-4759	0.0291332	-1.42642	4.33716	0.742244	NA
hsa-miR-4760-5p	0.00922039	-1.68194	4.33722	0.698171	NA
hsa-miR-4761-3p	0.0488095	-1.68481	3.30802	0.610535	NA
hsa-miR-4761-5p	0	NA	NA	NA	NA
hsa-miR-4762-3p	1.09907	-0.649048	0.562315	0.248401	NA
hsa-miR-4762-5p	0.0137193	-1.78956	4.3373	0.679901	NA
hsa-miR-4763-3p	0.143115	-1.92244	2.87131	0.503154	NA
hsa-miR-4763-5p	0	NA	NA	NA	NA
hsa-miR-4764-5p	0.035367	-1.58347	4.33709	0.715037	NA
hsa-miR-4765	0.109285	-0.928989	1.73296	0.591909	NA
hsa-miR-4766-3p	0.181811	-1.66531	2.3382	0.476328	NA
hsa-miR-4766-5p	0.0429441	-1.2338	3.38833	0.71576	NA
hsa-miR-4767	0.132096	-1.20497	1.51775	0.427242	NA
hsa-miR-4768-3p	0.0044728	0	4.3373	1	NA
hsa-miR-4768-5p	0.0695765	-1.75324	3.50967	0.617395	NA
hsa-miR-4769-3p	0.00348668	0	4.3373	1	NA
hsa-miR-4769-5p	0.00393095	0	4.3373	1	NA
hsa-miR-4770	0.0554789	-1.66874	2.92899	0.56886	NA
hsa-miR-4771	0.0197522	-1.32917	4.33677	0.759233	NA
hsa-miR-4773	1.25539	-0.454285	0.6964	0.514186	NA
hsa-miR-4774-3p	0.00393095	0	4.3373	1	NA
hsa-miR-4774-5p	0.0375825	-1.95825	4.33627	0.651559	NA
hsa-miR-4775	0.728802	-0.0409742	0.683412	0.952191	NA
hsa-miR-4776-3p	0.00258348	-1.68194	4.33722	0.69817	NA
hsa-miR-4776-5p	0.00739066	0	4.3373	1	NA
hsa-miR-4777-3p	0.601465	-0.390636	0.60752	0.520224	NA
hsa-miR-4778-5p	0.0442086	-1.76341	4.33543	0.684196	NA
hsa-miR-4779	0.247998	-0.454793	1.13826	0.689487	NA
hsa-miR-4780	0.0386449	-1.16391	4.33694	0.788413	NA
hsa-miR-4781-3p	0.574704	-0.696277	0.657206	0.289395	NA
hsa-miR-4781-5p	0.0296855	-1.56524	4.33644	0.718137	NA
hsa-miR-4782-3p	0.0161913	-1.7896	4.3373	0.679894	NA
hsa-miR-4782-5p	0.0333283	-2.19479	4.33503	0.612651	NA
hsa-miR-4783-3p	0.0131218	-1.89466	4.33685	0.662202	NA
hsa-miR-4784	0.0964605	-1.65863	3.01967	0.582818	NA
hsa-miR-4785	0.374643	-1.11994	1.01728	0.270931	NA
hsa-miR-4786-3p	0	NA	NA	NA	NA
hsa-miR-4786-5p	0.337314	-0.0124255	0.879621	0.98873	NA
hsa-miR-4787-3p	0.368509	-1.18321	1.18092	0.316372	NA
hsa-miR-4787-5p	0.0754938	-0.955686	3.93662	0.808185	NA
hsa-miR-4788	0.0987431	-1.54461	2.30883	0.503494	NA
hsa-miR-4793-3p	0.00512033	-1.78957	4.3373	0.679899	NA
hsa-miR-4794	0.0402595	-1.44875	4.33724	0.73836	NA
hsa-miR-4795-3p	0.267475	-0.219421	1.64252	0.893729	NA
hsa-miR-4795-5p	0.0216198	-1.55189	4.33651	0.720443	NA
hsa-miR-4796-3p	0.264352	-1.3144	0.861598	0.127125	NA
hsa-miR-4796-5p	0.517238	-0.482205	0.70653	0.494924	NA
hsa-miR-4797-3p	0.680431	-0.20128	0.758099	0.79062	NA
hsa-miR-4797-5p	0.154935	-2.25996	1.88965	0.23171	NA
hsa-miR-4798-5p	0.033095	-1.68202	4.33722	0.698156	NA
hsa-miR-4799-3p	0.0030968	-1.78959	4.3373	0.679897	NA
hsa-miR-4799-5p	0.0384931	-1.56562	3.44301	0.649309	NA
hsa-miR-4800-3p	0.132463	-2.55901	2.44961	0.296181	NA
hsa-miR-4800-5p	0.287437	-1.94236	1.07147	0.0698627	NA
hsa-miR-4802-3p	0.228759	-1.9763	1.31401	0.132578	NA
hsa-miR-4802-5p	0.052939	0	3.27884	1	NA
hsa-miR-4803	0.0132146	0	4.3373	1	NA
hsa-miR-4804-3p	0.0294713	-1.78961	4.3373	0.679892	NA
hsa-miR-4804-5p	0.347155	-0.171635	0.717229	0.810871	NA
hsa-miR-487a-3p	1.30294	1.32702	0.70552	0.0599836	NA
hsa-miR-487b-5p	0.489466	-0.419423	0.938556	0.654961	NA
hsa-miR-488-3p	0.0209804	-1.55187	4.33651	0.720447	NA
hsa-miR-489-3p	0.605336	-1.81407	0.983347	0.0650678	NA
hsa-miR-490-3p	0.88917	-0.603538	0.806937	0.454498	NA
hsa-miR-490-5p	0.150651	-1.89449	2.20086	0.389351	NA
hsa-miR-491-3p	0.0527835	-1.98153	3.69698	0.591967	NA
hsa-miR-494-5p	0.194179	-0.652473	1.30281	0.616498	NA
hsa-miR-495-5p	0.0172622	0	4.3373	1	NA
hsa-miR-496	0.188831	-0.336767	1.37246	0.806166	NA
hsa-miR-497-3p	0.417818	0	1.22203	1	NA
hsa-miR-498-5p	0.00321035	0	4.3373	1	NA
hsa-miR-4999-3p	0.0725393	-0.960532	2.84359	0.735523	NA
hsa-miR-4999-5p	0.959869	-0.308645	0.559298	0.581055	NA
hsa-miR-499a-3p	0.0451629	-1.24722	4.33706	0.773674	NA
hsa-miR-499b-3p	0.0211383	-1.57213	4.33713	0.716992	NA
hsa-miR-499b-5p	0.115782	-1.00659	2.11194	0.633632	NA
hsa-miR-5000-3p	0.489785	-0.779218	0.695528	0.262575	NA
hsa-miR-5000-5p	0.0928911	-0.83529	3.86223	0.828776	NA
hsa-miR-5001-5p	0.303087	-1.01925	1.23016	0.40736	NA
hsa-miR-5002-3p	0.0778877	0	3.46738	1	NA
hsa-miR-5002-5p	0.220953	0	1.5894	1	NA
hsa-miR-5003-3p	0.349691	-2.04484	0.938466	0.0293374	NA
hsa-miR-5003-5p	0.0103715	-1.78958	4.3373	0.679898	NA
hsa-miR-5004-3p	0.0554484	-1.57962	4.33714	0.715703	NA
hsa-miR-5004-5p	0.051395	-1.55494	3.28318	0.635781	NA
hsa-miR-5006-3p	0.0810212	-1.85015	2.79503	0.508006	NA
hsa-miR-5006-5p	0.106912	-1.57984	4.3369	0.71565	NA
hsa-miR-5007-5p	0	NA	NA	NA	NA
hsa-miR-5008-3p	0.00892938	-1.68194	4.33722	0.698171	NA
hsa-miR-5009-3p	0.00393095	0	4.3373	1	NA
hsa-miR-500b-3p	0.974462	-0.529564	0.564678	0.348339	NA
hsa-miR-500b-5p	0.00407428	0	4.3373	1	NA
hsa-miR-5011-3p	0.00614133	-1.78957	4.3373	0.679899	NA
hsa-miR-502-5p	0.334221	-0.97517	1.31118	0.457037	NA
hsa-miR-503-3p	0.0999161	-0.90343	2.51321	0.719242	NA
hsa-miR-504-3p	0.253556	-1.55191	1.81142	0.391591	NA
hsa-miR-506-3p	0.035113	-1.78736	3.93794	0.649914	NA
hsa-miR-508-3p	0.403795	-0.275186	0.742684	0.710988	NA
hsa-miR-508-5p	0.00262759	0	4.3373	1	NA
hsa-miR-5087	0.0651211	-1.06301	4.33575	0.806323	NA
hsa-miR-5088-3p	0.0109934	-1.80965	4.33722	0.676505	NA
hsa-miR-5088-5p	0.0586643	-2.28665	3.22958	0.478925	NA
hsa-miR-5089-3p	0.0548995	-1.94747	4.33674	0.653386	NA
hsa-miR-5089-5p	0.209502	-1.83992	3.01726	0.541994	NA
hsa-miR-509-3-5p	1.19232	1.14408	0.628442	0.0686825	NA
hsa-miR-509-3p	0.591299	0.226141	0.646568	0.726522	NA
hsa-miR-509-5p	0.0269008	-2.12013	4.33507	0.624797	NA
hsa-miR-5090	0.228878	-1.13735	1.04021	0.274227	NA
hsa-miR-5091	1.14225	-1.16458	0.809491	0.150249	NA
hsa-miR-5092	0.00563069	0	4.3373	1	NA
hsa-miR-5093	0.00836097	-1.68194	4.33722	0.69817	NA
hsa-miR-5094	0.237609	-2.19639	1.59159	0.167588	NA
hsa-miR-510-3p	0.00459975	0	4.3373	1	NA
hsa-miR-510-5p	0.00400957	-1.78959	4.3373	0.679897	NA
hsa-miR-512-3p	0.401295	-1.77572	0.959701	0.0642726	NA
hsa-miR-513a-3p	0	NA	NA	NA	NA
hsa-miR-513a-5p	0.00614133	-1.78957	4.3373	0.679899	NA
hsa-miR-513b-5p	0	NA	NA	NA	NA
hsa-miR-513c-3p	0.0114763	-1.68194	4.33722	0.698171	NA
hsa-miR-513c-5p	0.208341	-0.203407	1.09276	0.852335	NA
hsa-miR-514a-5p	0.0264518	-1.66968	4.33672	0.700231	NA
hsa-miR-514b-3p	0.0214021	-1.55078	4.33714	0.720674	NA
hsa-miR-514b-5p	0.00262759	0	4.3373	1	NA
hsa-miR-515-3p	0.00647871	-1.78957	4.3373	0.679899	NA
hsa-miR-515-5p	0.00964849	-1.78957	4.3373	0.6799	NA
hsa-miR-516a-3p=hsa-miR-516b-3p	0.00405179	0	4.3373	1	NA
hsa-miR-516a-5p	0.490396	-3.14188	0.930075	0.000729915	NA
hsa-miR-517-5p	0.0106549	-1.93893	4.33677	0.65481	NA
hsa-miR-517a-3p=hsa-miR-517b-3p	0.315577	-1.5427	1.01613	0.128963	NA
hsa-miR-517c-3p	0.00706441	0	4.3373	1	NA
hsa-miR-5186	0	NA	NA	NA	NA
hsa-miR-5187-3p	0.104684	-0.955241	2.16034	0.658365	NA
hsa-miR-5188	0.284582	-1.21227	0.816292	0.137518	NA
hsa-miR-5189-3p	1.43221	-0.361442	0.649827	0.578066	NA
hsa-miR-518a-3p	0.0251484	0	4.3373	1	NA
hsa-miR-518a-5p=hsa-miR-527	0.00771283	-1.78957	4.3373	0.679899	NA
hsa-miR-518b	0.107956	-1.82136	2.99296	0.542824	NA
hsa-miR-518c-3p	0.08451	-1.43265	4.33615	0.741101	NA
hsa-miR-518c-5p	0.125914	-0.991409	4.33524	0.819113	NA
hsa-miR-518d-3p	0.00275147	0	4.3373	1	NA
hsa-miR-518e-3p	0.0185171	-2.02535	4.33629	0.64045	NA
hsa-miR-518e-5p=hsa-miR-519a-5p=hsa-miR-519b-5p=hsa-miR-519c-5p=hsa-miR-522-5p=hsa-miR-523-5p	0.265559	-1.64109	1.15125	0.154019	NA
hsa-miR-518f-3p	0.0482427	-2.71089	4.33298	0.531551	NA
hsa-miR-518f-5p	0.205715	-0.95315	1.61398	0.554815	NA
hsa-miR-5190	0.0070843	-1.78958	4.3373	0.679897	NA
hsa-miR-5191	0.00322616	-1.68194	4.33722	0.69817	NA
hsa-miR-5192	0.675447	-2.02032	2.36174	0.39231	NA
hsa-miR-5193	1.37746	0.0312041	0.512063	0.951409	NA
hsa-miR-5194	0.0189355	-1.7896	4.3373	0.679895	NA
hsa-miR-5195-3p	0	NA	NA	NA	NA
hsa-miR-5196-3p	0.038627	-1.32922	4.33677	0.759223	NA
hsa-miR-5196-5p	0.0030968	-1.78959	4.3373	0.679897	NA
hsa-miR-5197-3p	0.0191207	-2.0919	4.33593	0.629481	NA
hsa-miR-519a-3p	0.0213195	-1.78958	4.3373	0.679898	NA
hsa-miR-519b-3p	0.00579382	-1.68194	4.33722	0.698171	NA
hsa-miR-519c-5p=hsa-miR-519b-5p=hsa-miR-523-5p=hsa-miR-518e-5p=hsa-miR-522-5p=hsa-miR-519a-5p	0.358825	-0.547088	1.96335	0.780514	NA
hsa-miR-519d-3p	0.0277975	-1.78956	4.3373	0.679901	NA
hsa-miR-519d-5p	0	NA	NA	NA	NA
hsa-miR-520a-3p	0.119175	-1.44451	1.42141	0.309509	NA
hsa-miR-520a-5p	0.0619682	-1.4703	4.337	0.7346	NA
hsa-miR-520c-3p	0.0204627	0	4.3373	1	NA
hsa-miR-520d-3p	0.00402249	-1.78959	4.3373	0.679897	NA
hsa-miR-520d-5p	0.0060797	-1.7896	4.3373	0.679894	NA
hsa-miR-520e-5p	0.00512033	-1.78957	4.3373	0.679899	NA
hsa-miR-520f-3p	0.116948	-2.45666	2.70139	0.363137	NA
hsa-miR-520f-5p	0.0593133	-1.78957	4.3373	0.6799	NA
hsa-miR-520g-3p	0.0194164	-1.68198	4.33722	0.698163	NA
hsa-miR-520g-5p	0.00676986	-1.7896	4.3373	0.679894	NA
hsa-miR-520h	0.0154942	-1.68195	4.33722	0.698169	NA
hsa-miR-521	0.0247488	-1.78956	4.3373	0.679902	NA
hsa-miR-522-3p	0.188873	-1.88601	1.40785	0.180363	NA
hsa-miR-523-3p	0.0533042	-1.01001	4.33543	0.815788	NA
hsa-miR-524-3p	0.0071413	0	4.3373	1	NA
hsa-miR-524-5p	0.0121987	-1.57622	4.33714	0.716288	NA
hsa-miR-525-5p	0.0249167	-1.78958	4.3373	0.679898	NA
hsa-miR-526a-5p=hsa-miR-520c-5p=hsa-miR-518d-5p	0	NA	NA	NA	NA
hsa-miR-526b-5p	0.276037	-2.11656	1.06427	0.0467308	NA
hsa-miR-539-5p	1.07706	0.764256	0.577531	0.18573	NA
hsa-miR-541-3p	0.621106	-0.536409	0.824875	0.515505	NA
hsa-miR-541-5p	0.0333334	-1.78956	4.3373	0.679901	NA
hsa-miR-542-5p	0.121051	-1.18032	1.63319	0.469859	NA
hsa-miR-544a	0.0470727	-1.45374	4.25983	0.732903	NA
hsa-miR-544b	0.204356	0.327364	2.63072	0.900968	NA
hsa-miR-545-3p	0.151157	-0.833635	1.49738	0.577714	NA
hsa-miR-545-5p	0.0447487	-1.45043	3.79198	0.70209	NA
hsa-miR-548a-5p	0.00262759	0	4.3373	1	NA
hsa-miR-548aa=hsa-miR-548t-3p	0.138197	-1.71203	1.53172	0.26369	NA
hsa-miR-548ab	0.809627	-0.00606913	0.611951	0.992087	NA
hsa-miR-548ac	1.01619	-0.951079	0.602352	0.114349	NA
hsa-miR-548ad-3p	0.0120738	-1.78958	4.3373	0.679898	NA
hsa-miR-548ae-3p	0.0877749	-1.5933	1.98254	0.42159	NA
hsa-miR-548ah-5p	0.302583	-1.28381	0.882839	0.145894	NA
hsa-miR-548ai=hsa-miR-570-5p	0.0802373	-1.76931	2.57307	0.491689	NA
hsa-miR-548aj-3p	0.025944	-1.34296	4.3368	0.756814	NA
hsa-miR-548aj-5p=hsa-miR-548g-5p=hsa-miR-548x-5p	0	NA	NA	NA	NA
hsa-miR-548ak	0.267624	-0.707079	0.839896	0.399864	NA
hsa-miR-548al	0.625398	-0.946389	0.723523	0.190864	NA
hsa-miR-548am-5p=hsa-miR-548c-5p=hsa-miR-548o-5p	0.0806049	-1.7229	1.63283	0.29135	NA
hsa-miR-548an	0.0854482	-2.01663	1.85591	0.277215	NA
hsa-miR-548ao-3p	0.0126379	-1.7896	4.3373	0.679895	NA
hsa-miR-548ao-5p	0.00501547	-1.68194	4.33722	0.69817	NA
hsa-miR-548ap-3p	0.418371	-1.76982	0.851513	0.0376691	NA
hsa-miR-548ap-5p	0.270977	-1.71427	1.15378	0.137337	NA
hsa-miR-548aq-5p	0.0396277	-1.54407	4.3347	0.721682	NA
hsa-miR-548ar-5p	0.0859696	-1.69292	2.01585	0.401019	NA
hsa-miR-548as-3p	0.00385407	0	4.3373	1	NA
hsa-miR-548as-5p	0.13501	-1.58152	1.39129	0.255651	NA
hsa-miR-548at-3p	0.164776	-0.792529	1.13449	0.484815	NA
hsa-miR-548at-5p	0.259292	-1.16324	0.924921	0.208514	NA
hsa-miR-548au-3p	0.00722734	0	4.3373	1	NA
hsa-miR-548au-5p	0.871969	-0.793512	0.53845	0.140563	NA
hsa-miR-548av-3p	1.44232	-0.657592	0.5375	0.221169	NA
hsa-miR-548av-5p	1.42858	-0.0378176	0.541061	0.944277	NA
hsa-miR-548aw	0.136481	0	2.20789	1	NA
hsa-miR-548ax	0.0304429	-1.57217	4.33713	0.716986	NA
hsa-miR-548ay-3p	0.848968	0.97853	0.615961	0.112146	NA
hsa-miR-548az-3p	0.0604849	-1.36823	2.89796	0.63683	NA
hsa-miR-548az-5p	0.968291	-1.11155	0.472866	0.0187394	NA
hsa-miR-548b-3p	0.3691	-2.0317	2.16117	0.34717	NA
hsa-miR-548b-5p	0.757172	-1.4667	0.709094	0.038601	NA
hsa-miR-548bb-3p	0.0184409	-1.91169	4.33619	0.659308	NA
hsa-miR-548bb-5p	0.0576179	-1.01268	4.12498	0.80607	NA
hsa-miR-548c-3p	0.0134475	-1.68195	4.33722	0.698169	NA
hsa-miR-548c-5p=hsa-miR-548o-5p=hsa-miR-548am-5p	0.135692	-1.71067	3.22023	0.595263	NA
hsa-miR-548d-3p	0.184385	-1.10683	1.46118	0.448757	NA
hsa-miR-548e-5p	0.083799	-1.27998	2.54288	0.614714	NA
hsa-miR-548f-5p	0.00190874	-1.78959	4.3373	0.679897	NA
hsa-miR-548g-3p	0.0886386	-1.08316	3.06133	0.723473	NA
hsa-miR-548g-5p=hsa-miR-548x-5p=hsa-miR-548aj-5p	0	NA	NA	NA	NA
hsa-miR-548h-3p=hsa-miR-548z	0.828656	-0.218426	0.481486	0.650081	NA
hsa-miR-548h-5p	0.286075	-0.675474	0.924841	0.465165	NA
hsa-miR-548i	0.238606	-1.65075	1.00705	0.101172	NA
hsa-miR-548m	0.0141803	-1.68194	4.33722	0.698171	NA
hsa-miR-548n	1.33719	0.348167	0.469993	0.45882	NA
hsa-miR-548p	0.0833323	-2.53741	3.85233	0.510109	NA
hsa-miR-548s	0.142862	-1.31251	1.50287	0.382479	NA
hsa-miR-548t-3p=hsa-miR-548aa	0.258958	-1.92794	1.87919	0.304919	NA
hsa-miR-548t-5p	0.322738	-0.167117	0.795611	0.83363	NA
hsa-miR-548v	0.0395721	-1.78955	4.3373	0.679904	NA
hsa-miR-548w	0.88006	-0.533646	0.67583	0.429752	NA
hsa-miR-548x-3p	0.0218924	-1.68194	4.33722	0.698169	NA
hsa-miR-548y	0.004411	0	4.3373	1	NA
hsa-miR-549a-5p	0.19326	0	1.71732	1	NA
hsa-miR-550a-3p	1.17722	0.0891987	0.614245	0.88454	NA
hsa-miR-550b-2-5p	0.365001	0.0938287	1.02565	0.927109	NA
hsa-miR-550b-3p	0.260539	-2.43098	1.68873	0.15	NA
hsa-miR-551a	0.993287	0.345966	0.583768	0.55342	NA
hsa-miR-551b-3p	0.0325591	-1.57216	4.33713	0.716987	NA
hsa-miR-551b-5p	0.188345	-0.30302	1.2888	0.814116	NA
hsa-miR-552-3p	1.20673	0.297893	0.588386	0.612654	NA
hsa-miR-552-5p	0.271263	-0.392379	0.929915	0.673061	NA
hsa-miR-553	0.0156471	-1.78957	4.3373	0.679899	NA
hsa-miR-556-3p	0.455734	0.413501	0.874549	0.636344	NA
hsa-miR-5571-3p	0.0317269	0	4.3373	1	NA
hsa-miR-5571-5p	0.0111698	0	4.3373	1	NA
hsa-miR-5572	0.163007	-2.05291	4.33635	0.635915	NA
hsa-miR-5579-3p	0.0176466	-1.67724	4.33737	0.698982	NA
hsa-miR-5579-5p	0.0108661	0	4.3373	1	NA
hsa-miR-558	0	NA	NA	NA	NA
hsa-miR-5581-3p	0.374492	0.672371	0.697535	0.335084	NA
hsa-miR-5581-5p	0.0498628	-1.44379	4.33694	0.739206	NA
hsa-miR-5582-3p	0.973557	0.0385567	0.609891	0.949592	NA
hsa-miR-5583-3p	0.034671	-1.43261	4.33615	0.741108	NA
hsa-miR-5583-5p	0.00894104	-1.78957	4.3373	0.6799	NA
hsa-miR-5584-3p	0.0118402	-1.57216	4.33713	0.716987	NA
hsa-miR-5584-5p	0.442988	0.271011	0.817	0.740104	NA
hsa-miR-5585-3p	0.125458	-0.871011	1.43478	0.543804	NA
hsa-miR-5585-5p	0.00275147	0	4.3373	1	NA
hsa-miR-5586-3p	0.00350603	0	4.3373	1	NA
hsa-miR-5586-5p	0.0108614	-1.67725	4.33737	0.698981	NA
hsa-miR-5587-3p	0.0984532	-1.29571	2.12044	0.541163	NA
hsa-miR-5587-5p	0.0233056	-2.36235	4.33455	0.585751	NA
hsa-miR-5588-3p	0.023627	-1.98492	4.33649	0.64715	NA
hsa-miR-5588-5p	1.03635	-2.79357	0.754972	0.000215405	NA
hsa-miR-5589-3p	0.150369	-2.48732	2.63108	0.344473	NA
hsa-miR-5589-5p	0.250554	-2.55053	1.36631	0.0619396	NA
hsa-miR-5590-3p	0.00296205	-1.89466	4.33685	0.662201	NA
hsa-miR-5590-5p	0.0115693	-1.78957	4.3373	0.679899	NA
hsa-miR-5591-5p	0	NA	NA	NA	NA
hsa-miR-561-3p	0.00792835	0	4.3373	1	NA
hsa-miR-561-5p	0.751334	-0.751546	0.616589	0.222891	NA
hsa-miR-568	0.00836097	-1.68194	4.33722	0.69817	NA
hsa-miR-5680	0.319264	-1.54747	0.933221	0.0972776	NA
hsa-miR-5683	0.519524	0.0991226	0.834542	0.905454	NA
hsa-miR-5684	0.076036	-2.03638	2.3648	0.389171	NA
hsa-miR-5685	0.0101751	-2.02536	4.33629	0.640448	NA
hsa-miR-5689	0.674283	-0.408598	0.759731	0.590702	NA
hsa-miR-5690	0.232496	-0.864585	1.59172	0.587008	NA
hsa-miR-5691	0.00282004	-1.68194	4.33722	0.69817	NA
hsa-miR-5693	0	NA	NA	NA	NA
hsa-miR-5694	0	NA	NA	NA	NA
hsa-miR-5696	0.248173	-0.840663	1.06023	0.427831	NA
hsa-miR-5697	0.408596	-0.733551	0.660519	0.266755	NA
hsa-miR-5698	0.753707	-0.616218	1.22133	0.613877	NA
hsa-miR-5699-3p	0.0642651	-1.46134	4.0319	0.717021	NA
hsa-miR-5699-5p	0.253064	-1.56126	1.28778	0.22537	NA
hsa-miR-570-3p	0.634654	0.199327	0.668137	0.765449	NA
hsa-miR-570-5p=hsa-miR-548ai	0.0338439	-1.22793	4.3354	0.776999	NA
hsa-miR-5701	0.795559	-2.10977	1.0503	0.0445661	NA
hsa-miR-5702	0	NA	NA	NA	NA
hsa-miR-5705	0.00346808	-1.68194	4.33722	0.69817	NA
hsa-miR-5706	0.156712	-1.65702	1.34139	0.216718	NA
hsa-miR-5707	0	NA	NA	NA	NA
hsa-miR-5708	0.238214	-1.55837	1.27426	0.221342	NA
hsa-miR-572	0	NA	NA	NA	NA
hsa-miR-573	0.0425424	-1.80965	4.33722	0.676505	NA
hsa-miR-5739	0.00737016	-1.78957	4.3373	0.679899	NA
hsa-miR-577	0.0809968	-1.09501	2.35722	0.642267	NA
hsa-miR-578	0.0452729	-1.95238	3.36273	0.561514	NA
hsa-miR-5787	0.647755	-1.73403	4.33716	0.689298	NA
hsa-miR-579-3p	0.277812	-0.926529	0.863566	0.283311	NA
hsa-miR-579-5p	1.38688	0.0465441	0.535599	0.93075	NA
hsa-miR-580-3p	0.705683	-0.053356	0.696707	0.938955	NA
hsa-miR-580-5p	0.00858285	-1.68195	4.33722	0.698168	NA
hsa-miR-584-3p	0.523228	-0.602902	0.699224	0.388553	NA
hsa-miR-585-5p	0.0672364	-1.66788	2.87949	0.562437	NA
hsa-miR-586	0.00385407	0	4.3373	1	NA
hsa-miR-588	0.00795948	0	4.3373	1	NA
hsa-miR-589-3p	0.567822	-0.113156	0.797716	0.887199	NA
hsa-miR-590-5p	0.206604	-0.970006	1.21888	0.426139	NA
hsa-miR-591	0.0174692	-2.14857	4.3358	0.620217	NA
hsa-miR-592	0.54149	-0.982682	0.979829	0.315904	NA
hsa-miR-597-5p	0.0887002	-1.71537	1.74767	0.326339	NA
hsa-miR-598-5p	0.20844	-0.565051	1.05819	0.593356	NA
hsa-miR-599	0.124176	-1.14047	2.91017	0.69514	NA
hsa-miR-600	0.0445065	-1.56781	4.31522	0.716366	NA
hsa-miR-601	0.339068	-2.52827	4.33227	0.559496	NA
hsa-miR-602	0	NA	NA	NA	NA
hsa-miR-603	0.0574302	-2.09016	4.12231	0.61213	NA
hsa-miR-605-5p	0.435107	-0.844193	0.816151	0.300969	NA
hsa-miR-606	0	NA	NA	NA	NA
hsa-miR-6068	0.00348668	0	4.3373	1	NA
hsa-miR-607	0.104515	-2.5892	2.7243	0.341905	NA
hsa-miR-6070	0.128192	-1.06301	4.33575	0.806323	NA
hsa-miR-6073	0.00692327	-1.77917	4.33727	0.681656	NA
hsa-miR-6074	0.00583929	-1.67911	4.33738	0.698664	NA
hsa-miR-6077	0	NA	NA	NA	NA
hsa-miR-6078	0	NA	NA	NA	NA
hsa-miR-608	0.00363806	-1.79945	4.33726	0.678228	NA
hsa-miR-6080	0	NA	NA	NA	NA
hsa-miR-6081	0	NA	NA	NA	NA
hsa-miR-6082	0.00583929	-1.67911	4.33738	0.698664	NA
hsa-miR-6084	0.00563069	0	4.3373	1	NA
hsa-miR-6085	0.0221167	-1.23133	4.33687	0.776471	NA
hsa-miR-6086	0	NA	NA	NA	NA
hsa-miR-6088	0.0162582	-2.09191	4.33593	0.62948	NA
hsa-miR-6089	0.153371	-1.00031	3.52003	0.776275	NA
hsa-miR-609	0.00434129	-1.78957	4.3373	0.679899	NA
hsa-miR-6090	0.00563069	0	4.3373	1	NA
hsa-miR-610	0.544341	-1.18366	0.7228	0.101506	NA
hsa-miR-612	0.0325579	-2.29683	4.33486	0.596215	NA
hsa-miR-6124	0.0439228	-1.5281	4.33724	0.724597	NA
hsa-miR-6125	0.0368225	0	4.3373	1	NA
hsa-miR-6126	0.00999774	-1.78957	4.3373	0.6799	NA
hsa-miR-6127	0.0524352	-2.62018	4.33339	0.545413	NA
hsa-miR-6128	0.165103	-1.42969	2.04214	0.483867	NA
hsa-miR-6129	0.0747367	-1.40751	3.91404	0.719141	NA
hsa-miR-6132	0.00405179	0	4.3373	1	NA
hsa-miR-6133	0.222259	-1.66175	2.94083	0.572032	NA
hsa-miR-6134	0.237004	-1.40396	0.856406	0.101138	NA
hsa-miR-614	0	NA	NA	NA	NA
hsa-miR-615-5p	0.0876862	-1.13591	4.33564	0.793327	NA
hsa-miR-616-5p	0.585805	0.116081	0.733951	0.874332	NA
hsa-miR-617	0	NA	NA	NA	NA
hsa-miR-619-3p	0	NA	NA	NA	NA
hsa-miR-619-5p	0.165919	-2.18554	1.83938	0.234756	NA
hsa-miR-620	0.0141923	-1.56791	4.3372	0.717724	NA
hsa-miR-622	0.00402249	-1.78959	4.3373	0.679897	NA
hsa-miR-624-3p	0.0805321	-1.63586	2.83217	0.563535	NA
hsa-miR-626	0.00262759	0	4.3373	1	NA
hsa-miR-627-5p	1.40871	-0.656885	0.449026	0.143492	NA
hsa-miR-629-3p	1.1235	-0.156197	0.554055	0.778008	NA
hsa-miR-632	0.0391958	-1.78965	4.3373	0.679886	NA
hsa-miR-635	0	NA	NA	NA	NA
hsa-miR-638	0.0115163	-1.80967	4.33722	0.676502	NA
hsa-miR-639	0.00563069	0	4.3373	1	NA
hsa-miR-640	0	NA	NA	NA	NA
hsa-miR-642a-5p	0.204322	-1.06737	1.26639	0.399315	NA
hsa-miR-642b-3p	0.415948	-0.339763	0.961235	0.72374	NA
hsa-miR-643	0.655449	-0.322396	0.587331	0.583062	NA
hsa-miR-644a	0.0264173	-1.78957	4.3373	0.679899	NA
hsa-miR-645	0.0156471	-1.78957	4.3373	0.679899	NA
hsa-miR-646	0	NA	NA	NA	NA
hsa-miR-647	0	NA	NA	NA	NA
hsa-miR-648	0.0570371	-1.62651	4.3371	0.707644	NA
hsa-miR-649	0.00462064	-1.68194	4.33722	0.69817	NA
hsa-miR-6500-5p	0.0044728	0	4.3373	1	NA
hsa-miR-6501-3p	0.0885023	-1.0558	3.44772	0.759429	NA
hsa-miR-6502-5p	0.664498	-1.09742	0.640492	0.0866393	NA
hsa-miR-6504-3p	0	NA	NA	NA	NA
hsa-miR-6504-5p	0.241504	-2.20349	1.14912	0.0551686	NA
hsa-miR-6505-5p	0.501203	-0.261383	0.813748	0.748052	NA
hsa-miR-6506-5p	0.089429	-1.82556	1.97078	0.354284	NA
hsa-miR-6507-3p	0.00348668	0	4.3373	1	NA
hsa-miR-6507-5p	0.141652	-1.64511	2.09111	0.431448	NA
hsa-miR-6508-3p	0.0444254	-1.77307	2.73915	0.517433	NA
hsa-miR-6508-5p	0.0127164	-1.78957	4.3373	0.679899	NA
hsa-miR-6509-3p	0.179224	-1.53611	1.1441	0.17939	NA
hsa-miR-6509-5p	1.14393	-0.398916	0.528857	0.45067	NA
hsa-miR-6510-3p	0.316472	-1.03412	1.50161	0.491029	NA
hsa-miR-6510-5p	0	NA	NA	NA	NA
hsa-miR-6511a-5p	0.063771	-1.7846	3.58039	0.618175	NA
hsa-miR-6511b-5p	1.25085	0.240319	0.544312	0.658844	NA
hsa-miR-6512-3p	0.0190007	0	4.3373	1	NA
hsa-miR-6512-5p	0.0365357	-1.25093	4.33699	0.773015	NA
hsa-miR-6513-5p	1.34243	0.0935739	0.662468	0.887672	NA
hsa-miR-6514-3p	0.488012	0.199239	0.864683	0.817766	NA
hsa-miR-6515-3p	0.032031	-2.3153	4.33477	0.593256	NA
hsa-miR-6516-3p	0.688029	-0.581184	0.589322	0.32404	NA
hsa-miR-652-5p	0.316103	-1.61108	1.27484	0.20632	NA
hsa-miR-6529-3p	0.00654158	-1.7896	4.3373	0.679894	NA
hsa-miR-6529-5p	0.0882113	-1.76247	2.33356	0.450087	NA
hsa-miR-655-5p	0.00642069	0	4.3373	1	NA
hsa-miR-656-5p	0.0189492	-1.78957	4.3373	0.679899	NA
hsa-miR-658	0.00756901	-1.79945	4.33726	0.678229	NA
hsa-miR-659-3p	0.00262759	0	4.3373	1	NA
hsa-miR-660-3p	1.146	0.323446	0.65426	0.621046	NA
hsa-miR-664b-3p	0.659902	-0.822844	0.81232	0.311081	NA
hsa-miR-665	1.07317	0.834788	0.621527	0.179231	NA
hsa-miR-668-3p	0.305795	0.017466	0.901046	0.984535	NA
hsa-miR-6715a-3p	0.366143	-1.50433	1.21654	0.216249	NA
hsa-miR-6715b-3p	0.146423	-1.17605	1.70831	0.491185	NA
hsa-miR-6715b-5p	0.00709614	-1.67725	4.33737	0.698981	NA
hsa-miR-6716-5p	0.00321035	0	4.3373	1	NA
hsa-miR-6717-5p	1.03382	-1.85328	1.37329	0.17717	NA
hsa-miR-6718-5p	0.0913194	-2.42456	2.78654	0.384247	NA
hsa-miR-6720-3p	0.0095282	-1.68194	4.33722	0.698171	NA
hsa-miR-6724-5p	0.390233	-1.35617	1.30152	0.297415	NA
hsa-miR-6726-3p	0.32949	0.249128	1.25941	0.843191	NA
hsa-miR-6726-5p	0.175505	-2.26474	3.84901	0.556267	NA
hsa-miR-6727-3p	0.00348668	0	4.3373	1	NA
hsa-miR-6727-5p	0.178565	-0.657494	1.48314	0.65754	NA
hsa-miR-6728-3p	0.0386771	-1.24353	4.33702	0.774324	NA
hsa-miR-6728-5p	0.0574029	-1.92022	4.10821	0.640207	NA
hsa-miR-6729-3p	0.0133101	-1.68194	4.33722	0.69817	NA
hsa-miR-6729-5p	0.490804	-0.680391	0.737669	0.356344	NA
hsa-miR-6730-3p	0.0717841	-1.63126	2.02192	0.419789	NA
hsa-miR-6730-5p	0.23961	-1.29529	3.30877	0.695448	NA
hsa-miR-6731-3p	0.0244336	-1.67726	4.33737	0.698979	NA
hsa-miR-6731-5p	0.0128861	-2.06792	4.33606	0.633425	NA
hsa-miR-6732-3p	0.00417608	-1.68194	4.33722	0.69817	NA
hsa-miR-6732-5p	0.0691183	-1.78956	4.3373	0.679901	NA
hsa-miR-6733-3p	0.0495678	-1.55972	2.98412	0.601201	NA
hsa-miR-6733-5p	0.805322	-1.58353	0.620447	0.0107033	NA
hsa-miR-6734-3p	0.148749	-2.57106	1.93968	0.185004	NA
hsa-miR-6735-3p	0.139356	-0.60363	1.35531	0.656045	NA
hsa-miR-6735-5p	1.15772	-0.614185	0.477666	0.198512	NA
hsa-miR-6736-3p	0.0346366	-1.86138	4.33702	0.66779	NA
hsa-miR-6736-5p	0.146321	-1.27395	1.03036	0.216304	NA
hsa-miR-6737-3p	0.00835164	-1.68194	4.33722	0.698171	NA
hsa-miR-6737-5p	0.0319646	-2.14338	4.33611	0.621088	NA
hsa-miR-6738-3p	0.0669442	-1.54246	3.181	0.627748	NA
hsa-miR-6738-5p	0.00858708	-1.68194	4.33722	0.698171	NA
hsa-miR-6739-3p	0.0651026	-1.22374	2.61451	0.639744	NA
hsa-miR-6739-5p	0.248585	-1.77229	2.65537	0.504494	NA
hsa-miR-6740-3p	0.00623815	0	4.3373	1	NA
hsa-miR-6742-3p	0.00190874	-1.78959	4.3373	0.679897	NA
hsa-miR-6742-5p	0	NA	NA	NA	NA
hsa-miR-6743-3p	0.108043	-2.01377	1.95934	0.304052	NA
hsa-miR-6743-5p	0.00400957	-1.78959	4.3373	0.679897	NA
hsa-miR-6744-3p	0	NA	NA	NA	NA
hsa-miR-6744-5p	0	NA	NA	NA	NA
hsa-miR-6745	0.0619232	-1.78454	3.5796	0.61811	NA
hsa-miR-6746-3p	0.0268765	-1.67168	4.33719	0.699919	NA
hsa-miR-6746-5p	0.138457	0	4.04165	1	NA
hsa-miR-6747-5p	0.0293081	-2.39221	4.33442	0.581009	NA
hsa-miR-6748-3p	0.0459547	-1.77892	4.27681	0.67745	NA
hsa-miR-6748-5p	0.0928484	-0.502889	2.78064	0.856482	NA
hsa-miR-6749-3p	0.496872	-1.52782	1.1594	0.187582	NA
hsa-miR-6749-5p	0.0377184	-1.78957	4.3373	0.6799	NA
hsa-miR-675-3p	0.545339	-0.501225	0.654728	0.443946	NA
hsa-miR-675-5p	0.148795	-1.85294	1.60095	0.247109	NA
hsa-miR-6750-3p	0.0261166	-1.45414	4.33697	0.737408	NA
hsa-miR-6750-5p	1.02327	-1.0598	0.558064	0.0575553	NA
hsa-miR-6751-3p	0.0154422	0	4.3373	1	NA
hsa-miR-6751-5p	0.157166	-1.25177	3.11715	0.687996	NA
hsa-miR-6752-3p	0.122252	-3.3342	4.32966	0.441251	NA
hsa-miR-6752-5p	0	NA	NA	NA	NA
hsa-miR-6753-3p	0.700714	-0.758203	0.818733	0.35441	NA
hsa-miR-6753-5p	0.0349034	-2.1886	4.33474	0.613631	NA
hsa-miR-6754-3p	0.267078	-0.294312	1.06576	0.782431	NA
hsa-miR-6754-5p	0.0895647	-1.70468	3.4183	0.617997	NA
hsa-miR-6755-3p	0.00851935	-1.68197	4.33722	0.698164	NA
hsa-miR-6756-3p	0.0777598	-1.78954	4.3373	0.679904	NA
hsa-miR-6756-5p	0.0364433	-1.79853	4.3372	0.67838	NA
hsa-miR-6757-3p	0.00321035	0	4.3373	1	NA
hsa-miR-6757-5p	0.0197502	0	4.3373	1	NA
hsa-miR-6758-3p	0.254844	-1.92456	1.14743	0.093489	NA
hsa-miR-6758-5p	1.09541	-2.51564	4.16057	0.54542	NA
hsa-miR-6759-5p	0.103037	-1.13127	2.74378	0.680118	NA
hsa-miR-676-3p	0.816867	-0.631726	0.544584	0.246042	NA
hsa-miR-676-5p	0.180801	-0.564846	1.13152	0.617643	NA
hsa-miR-6760-3p	0.0251094	-1.45318	4.33723	0.737589	NA
hsa-miR-6760-5p	0.0483208	-2.04748	4.33593	0.636774	NA
hsa-miR-6761-3p	0.352207	-1.61533	2.79868	0.563821	NA
hsa-miR-6761-5p	0.413031	-0.774102	1.03256	0.453442	NA
hsa-miR-6762-3p	0.215092	-0.899538	1.20544	0.455526	NA
hsa-miR-6762-5p	0.102314	-1.44034	2.284	0.528287	NA
hsa-miR-6763-3p	0.0477487	-2.1637	4.3356	0.61774	NA
hsa-miR-6763-5p	0.316049	-1.01095	1.0993	0.357765	NA
hsa-miR-6764-3p	0.044791	-1.47311	4.33692	0.734107	NA
hsa-miR-6764-5p	0.57607	-1.09415	0.597151	0.0669092	NA
hsa-miR-6765-3p	0.618909	-0.639534	1.03015	0.534719	NA
hsa-miR-6765-5p	0.228626	-0.814614	2.3117	0.724548	NA
hsa-miR-6766-3p	0.0471525	-1.68163	4.27713	0.694195	NA
hsa-miR-6766-5p	0.249647	-0.892887	4.15704	0.829932	NA
hsa-miR-6767-3p	0.0958779	-0.652478	4.33554	0.880374	NA
hsa-miR-6767-5p	0.832303	-0.539268	0.550113	0.326945	NA
hsa-miR-6768-3p	0.00415672	-1.78959	4.3373	0.679897	NA
hsa-miR-6768-5p	0.00856815	-1.7896	4.3373	0.679894	NA
hsa-miR-6769a-3p	0.168728	-2.65575	4.33327	0.539958	NA
hsa-miR-6769a-5p	0	NA	NA	NA	NA
hsa-miR-6769b-3p	0.135078	-1.65969	1.66189	0.317949	NA
hsa-miR-6769b-5p	0.0978742	-1.13658	4.33655	0.793249	NA
hsa-miR-6770-3p	0.832282	0.489644	0.68724	0.476169	NA
hsa-miR-6770-5p	0.173972	-1.40698	1.61106	0.382486	NA
hsa-miR-6771-3p	0.00348668	0	4.3373	1	NA
hsa-miR-6771-5p	0.0622304	-1.53416	4.06148	0.705628	NA
hsa-miR-6772-5p	0.123303	-1.1444	1.81008	0.527233	NA
hsa-miR-6773-3p	0	NA	NA	NA	NA
hsa-miR-6773-5p	0.00190874	-1.78959	4.3373	0.679897	NA
hsa-miR-6774-3p	0.444488	-0.901528	0.795083	0.256845	NA
hsa-miR-6774-5p	0.142372	-1.84687	2.21798	0.405024	NA
hsa-miR-6775-3p	0.24647	-1.83876	0.991037	0.0635407	NA
hsa-miR-6775-5p	0.00462064	-1.68194	4.33722	0.69817	NA
hsa-miR-6776-3p	0.0382322	-1.37251	4.33657	0.751625	NA
hsa-miR-6776-5p	0.00350603	0	4.3373	1	NA
hsa-miR-6777-3p	0.0457056	-1.28084	3.0023	0.669656	NA
hsa-miR-6778-5p	0.0103174	-1.68194	4.33722	0.69817	NA
hsa-miR-6779-5p	1.36271	-0.676178	1.61179	0.674836	NA
hsa-miR-6780a-3p	0.192845	-0.838693	2.5396	0.741214	NA
hsa-miR-6780b-3p	0.0248975	-1.4541	4.33697	0.737414	NA
hsa-miR-6780b-5p	0.00393095	0	4.3373	1	NA
hsa-miR-6781-3p	0.004411	0	4.3373	1	NA
hsa-miR-6781-5p	0.738263	-1.66814	0.987319	0.0911118	NA
hsa-miR-6782-3p	0.0376389	-1.87552	4.33639	0.665373	NA
hsa-miR-6782-5p	0.157132	-1.30231	3.47398	0.707753	NA
hsa-miR-6783-3p	0.820732	0.315444	0.580604	0.586921	NA
hsa-miR-6783-5p	1.05873	-2.22644	0.914152	0.0148701	NA
hsa-miR-6784-3p	0.142269	-1.60897	2.36049	0.495475	NA
hsa-miR-6784-5p	0.0300251	-2.11948	4.33541	0.624929	NA
hsa-miR-6785-3p	0.00350603	0	4.3373	1	NA
hsa-miR-6786-3p	1.25605	-0.123238	0.502965	0.806439	NA
hsa-miR-6786-5p	0.0154734	-1.45411	4.33697	0.737412	NA
hsa-miR-6787-3p	0.0576223	-1.37354	3.24074	0.671685	NA
hsa-miR-6787-5p	0.496113	-1.907	1.64029	0.244992	NA
hsa-miR-6788-3p	0.0412888	-1.42645	4.33716	0.742239	NA
hsa-miR-6788-5p	0.0274584	-1.45412	4.33697	0.73741	NA
[truncated: 293 more rows]
