# Supplementary material for: Identification of microRNA biomarkers simultaneously expressed in circulating extracellular vesicles and atherosclerotic plaques
Source: Front Cardiovasc Med. 2024 Apr 25;11:1307832. doi: 10.3389/fcvm.2024.1307832 (PMC11079260; doi:10.3389/fcvm.2024.1307832)
Supplement: Supplementary file 4 [file Table2.xlsx]

## Sheet: DGE patient serum vs plaque
miRNA	baseMean	log2 Fold change	standard error of log2 Fold change	pvalue	padj
hsa-miR-145-5p	4506.88	-12.5252	0.326577	0	0
hsa-miR-29c-5p	104.083	-6.52758	0.19462	1.25359e-246	8.22354e-244
hsa-miR-122-5p	69157	13.5081	0.409065	3.95489e-239	1.72961e-236
hsa-miR-143-5p	852.412	-10.904	0.379878	3.4064e-181	1.1173e-178
hsa-miR-100-5p	13102.3	-5.79559	0.206011	3.92405e-174	1.02967e-171
hsa-miR-199a-3p=hsa-miR-199b-3p	8517.27	-5.55627	0.19766	7.34132e-174	1.6053e-171
hsa-miR-584-5p	674.631	4.47586	0.161286	1.6886e-169	3.16493e-167
hsa-miR-214-5p	116.889	-6.67968	0.245225	2.24543e-163	3.6825e-161
hsa-miR-214-3p	200.118	-7.89829	0.295658	3.21575e-157	4.68785e-155
hsa-miR-23b-3p	1031.78	-6.90235	0.263087	1.03282e-151	1.35507e-149
hsa-miR-125b-5p	2054.49	-4.82828	0.191014	5.70078e-141	6.79948e-139
hsa-miR-29b-3p	121.554	-4.86591	0.211473	3.73911e-117	4.0881e-115
hsa-miR-497-5p	78.6669	-9.08678	0.397519	1.19667e-115	1.20772e-113
hsa-miR-145-3p	1348.31	-4.6902	0.20564	3.83306e-115	3.59212e-113
hsa-miR-34a-5p	185.795	-9.75905	0.4301	5.59833e-114	4.89667e-112
hsa-miR-30b-5p	252.394	-5.96431	0.264412	1.15021e-112	9.43172e-111
hsa-miR-223-5p	2547.79	5.42595	0.240596	1.28004e-112	9.87889e-111
hsa-miR-21-3p	121.333	-5.56841	0.248036	1.28099e-111	9.33697e-110
hsa-miR-125b-1-3p	71.6929	-6.36869	0.286621	2.20545e-109	1.44678e-107
hsa-miR-195-5p	156.628	-5.96624	0.268486	2.11314e-109	1.44678e-107
hsa-miR-574-3p	139.537	-4.79878	0.216016	2.46459e-109	1.53978e-107
hsa-miR-193b-3p	126.913	-9.18726	0.427799	2.6313e-102	1.56921e-100
hsa-miR-204-5p	47.426	-5.33986	0.249732	1.94971e-101	1.11218e-99
hsa-miR-152-3p	982.246	-3.84837	0.181167	3.90484e-100	2.13465e-98
hsa-miR-140-5p	516.882	-4.22238	0.202326	1.0192e-96	5.34874e-95
hsa-miR-1843	98.7799	2.45076	0.118354	2.98703e-95	1.5073e-93
hsa-miR-133a-3p	112.253	-7.51171	0.365519	7.56897e-94	3.67796e-92
hsa-miR-455-5p	177.389	-5.88574	0.288781	2.45002e-92	1.14801e-90
hsa-miR-375-3p	529.668	6.66893	0.337356	5.59318e-87	2.53043e-85
hsa-miR-199a-5p	2865.24	-4.81412	0.249544	6.30923e-83	2.75924e-81
hsa-miR-210-3p	181.513	-5.98942	0.311845	3.26981e-82	1.38387e-80
hsa-miR-143-3p	46548.2	-4.70925	0.249508	1.86175e-79	7.63319e-78
hsa-miR-331-3p	12.1937	-6.4852	0.344376	4.14992e-79	1.64991e-77
hsa-miR-27b-5p	46.9694	-4.98941	0.265203	5.85163e-79	2.25804e-77
hsa-miR-708-5p	22.1331	-9.61557	0.514353	5.48768e-78	2.05709e-76
hsa-miR-874-3p	20.8713	-5.08067	0.272258	1.02298e-77	3.72818e-76
hsa-miR-23a-3p	4743.4	-4.47117	0.242661	8.18999e-76	2.90413e-74
hsa-miR-625-3p	188.826	4.25776	0.23143	1.37206e-75	4.7372e-74
hsa-miR-9-5p	49.7894	-4.71422	0.256949	3.49442e-75	1.17556e-73
hsa-miR-1260a	33.5222	-4.21677	0.229896	3.81707e-75	1.252e-73
hsa-miR-27b-3p	10700.6	-3.49119	0.19054	5.46463e-75	1.74868e-73
hsa-miR-29a-3p	2386.05	-3.50303	0.191542	1.02011e-74	3.18662e-73
hsa-miR-324-5p	21.3924	-6.17857	0.344814	8.45344e-72	2.57928e-70
hsa-miR-1304-5p	24.0468	3.03159	0.170425	8.68631e-71	2.5901e-69
hsa-miR-24-1-5p	25.4926	-3.56073	0.201113	3.82858e-70	1.11624e-68
hsa-miR-218-5p	155.243	-5.24337	0.296983	9.23686e-70	2.63451e-68
hsa-miR-29c-3p	137.135	-4.27501	0.24349	5.23613e-69	1.46166e-67
hsa-miR-140-3p	7452.71	-3.00979	0.172624	4.43641e-68	1.21262e-66
hsa-miR-193a-3p	19.9118	-7.9679	0.462447	1.58473e-66	4.2432e-65
hsa-miR-504-5p	24.7396	-5.24198	0.308368	8.33488e-65	2.18707e-63
hsa-miR-128-3p	4830.47	2.90632	0.17179	3.32418e-64	8.55162e-63
hsa-miR-25-3p	12800.3	2.73632	0.163411	6.16326e-63	1.55504e-61
hsa-miR-181c-5p	11.9097	-4.71203	0.282401	1.66887e-62	4.13124e-61
hsa-miR-24-2-5p	203.427	-2.26133	0.135593	1.91539e-62	4.65368e-61
hsa-miR-486-3p	504.259	3.87719	0.237363	5.61465e-60	1.33935e-58
hsa-miR-11400	142.129	5.37059	0.329743	1.21645e-59	2.84996e-58
hsa-miR-149-5p	17.931	-7.69125	0.4742	3.67656e-59	8.46253e-58
hsa-miR-660-5p	89.7735	-3.39349	0.210381	1.56538e-58	3.541e-57
hsa-miR-30a-5p	2957.29	-3.53663	0.220727	8.87324e-58	1.97317e-56
hsa-miR-505-3p	19.6098	-3.356	0.210443	2.97512e-57	6.5056e-56
hsa-miR-146b-3p	44.9522	-3.77399	0.241397	4.2765e-55	9.19797e-54
hsa-miR-21-5p	46996.5	-2.98798	0.191565	7.54105e-55	1.59578e-53
hsa-miR-30c-2-3p	31.1207	-5.76966	0.370331	9.99704e-55	2.08192e-53
hsa-miR-19b-3p	210.05	-2.64743	0.170654	2.81473e-54	5.77019e-53
hsa-miR-455-3p	15.5975	-8.32661	0.537392	3.77949e-54	7.62875e-53
hsa-miR-365a-3p=hsa-miR-365b-3p	48.844	-6.95651	0.452052	1.94799e-53	3.87236e-52
hsa-miR-148a-3p	114099	2.75131	0.17963	5.93531e-53	1.16226e-51
hsa-miR-502-3p	92.418	-2.14888	0.140635	1.0428e-52	2.012e-51
hsa-miR-424-3p	120.044	2.8734	0.189058	3.61817e-52	6.87976e-51
hsa-miR-486-5p	59746.3	3.0836	0.203943	1.19698e-51	2.24349e-50
hsa-miR-221-3p	1462.32	-2.57164	0.170451	1.96446e-51	3.6301e-50
hsa-miR-29b-2-5p	6.79217	-6.21115	0.411952	2.28224e-51	4.15875e-50
hsa-miR-362-5p	9.73094	-6.11323	0.407894	8.89093e-51	1.59793e-49
hsa-miR-1908-5p	56.3085	4.17977	0.281343	6.31214e-50	1.11912e-48
hsa-miR-3615	869.327	2.772	0.186958	9.82496e-50	1.71871e-48
hsa-miR-30d-3p	17.0848	-2.79564	0.19079	1.28924e-48	2.22564e-47
hsa-miR-99b-5p	1633.22	-2.50826	0.171742	2.61547e-48	4.45648e-47
hsa-miR-671-5p	23.7847	-6.9718	0.477991	3.4678e-48	5.83301e-47
hsa-miR-125a-5p	1252.77	-2.51858	0.175166	7.08398e-47	1.17648e-45
hsa-miR-155-5p	252.03	-3.00145	0.209217	1.12711e-46	1.84846e-45
hsa-miR-107	181.527	-3.2849	0.229713	2.18738e-46	3.54302e-45
hsa-miR-127-5p	22.6196	-6.01545	0.424751	1.56741e-45	2.50786e-44
hsa-miR-4446-3p	35.6999	5.37156	0.383567	1.46838e-44	2.32111e-43
hsa-miR-217-5p	52.1631	-6.72259	0.480496	1.77081e-44	2.76583e-43
hsa-miR-324-3p	9.31015	-3.88125	0.27882	4.7709e-44	7.36402e-43
hsa-miR-24-3p	7921.12	-1.85681	0.13409	1.31743e-43	2.00984e-42
hsa-miR-1273h-3p	47.2144	3.84727	0.278803	2.57659e-43	3.88562e-42
hsa-miR-132-3p	16.4257	-4.03812	0.292712	2.71067e-43	4.04136e-42
hsa-miR-378a-5p	11.9384	-3.4748	0.253309	7.96114e-43	1.1736e-41
hsa-miR-550a-3-5p	23.3498	3.076	0.225153	1.7169e-42	2.50285e-41
hsa-miR-136-3p	29.1352	-3.80369	0.286482	3.13824e-40	4.52459e-39
hsa-miR-1296-5p	5.55991	-5.62162	0.424258	4.48305e-40	6.39322e-39
hsa-miR-22-3p	7965.48	-2.39981	0.181812	8.84357e-40	1.24761e-38
hsa-miR-4286	9.45928	-6.51714	0.49391	9.37833e-40	1.30898e-38
hsa-miR-152-5p	5.12412	-6.12932	0.466484	1.95778e-39	2.7038e-38
hsa-miR-339-5p	70.138	-3.0047	0.229245	3.00596e-39	4.10814e-38
hsa-miR-342-3p	124.981	-2.9951	0.228644	3.31956e-39	4.48997e-38
hsa-miR-361-3p	531.071	-2.03779	0.155938	5.01984e-39	6.72044e-38
hsa-miR-532-3p	10.1232	-2.84212	0.221416	1.02886e-37	1.3635e-36
hsa-miR-1287-5p	19.6778	-3.10597	0.245321	9.74706e-37	1.27881e-35
hsa-miR-1246	65.1472	3.56919	0.28257	1.42108e-36	1.846e-35
hsa-miR-454-3p	15.8426	-5.17048	0.410258	2.03308e-36	2.6151e-35
hsa-miR-127-3p	482.099	-4.79265	0.381158	2.93806e-36	3.74246e-35
hsa-miR-4732-3p	58.6124	3.44235	0.274571	4.67342e-36	5.8957e-35
hsa-miR-425-3p	90.752	-1.81354	0.1452	8.47537e-36	1.05902e-34
hsa-miR-133b	7.00082	-8.07342	0.648885	1.54596e-35	1.91349e-34
hsa-miR-99b-3p	70.1249	-2.58604	0.210064	7.93069e-35	9.72435e-34
hsa-miR-628-3p	23.4655	2.47686	0.201254	8.28847e-35	1.0069e-33
hsa-miR-652-3p	133.844	-2.455	0.200752	2.17495e-34	2.61792e-33
hsa-miR-1260b	45.031	-2.96841	0.243519	3.53017e-34	4.21053e-33
hsa-miR-708-3p	36.8362	-3.51982	0.288842	3.69177e-34	4.3636e-33
hsa-miR-192-5p	2068.66	2.46955	0.202756	3.97776e-34	4.65966e-33
hsa-miR-23c	2.49369	-6.44117	0.52937	4.62427e-34	5.36907e-33
hsa-miR-181d-5p	62.5045	-1.96826	0.161804	4.80219e-34	5.52673e-33
hsa-miR-26a-2-3p	11.5421	-3.83165	0.316949	1.20499e-33	1.37474e-32
hsa-let-7e-3p	5.12454	-3.69563	0.306308	1.61547e-33	1.82715e-32
hsa-miR-28-3p	985.334	-1.89545	0.157206	1.78029e-33	1.99635e-32
hsa-miR-30a-3p	295.824	-2.67046	0.223057	4.97687e-33	5.5336e-32
hsa-miR-548f-3p	18.1543	2.74025	0.23054	1.39622e-32	1.53936e-31
hsa-miR-215-5p	330.819	3.57661	0.302924	3.59245e-32	3.92774e-31
hsa-miR-378c	78.5478	-4.13734	0.352224	7.37361e-32	7.99518e-31
hsa-miR-582-3p	133.638	3.45894	0.295392	1.13728e-31	1.22304e-30
hsa-miR-4746-5p	12.4116	2.91554	0.250211	2.23277e-31	2.38162e-30
hsa-miR-130b-5p	177.433	3.42986	0.294762	2.70314e-31	2.8601e-30
hsa-miR-216a-5p	15.6998	-6.94752	0.600785	6.26593e-31	6.57672e-30
hsa-miR-1304-3p	10.2753	3.27689	0.283843	7.8486e-31	8.17251e-30
hsa-miR-30c-5p	822.176	-2.52835	0.220662	2.1437e-30	2.21459e-29
hsa-miR-150-3p	47.2369	2.76181	0.241174	2.31009e-30	2.36785e-29
hsa-miR-4732-5p	55.9877	3.12724	0.273787	3.24075e-30	3.29602e-29
hsa-let-7f-2-3p	8.18077	-3.1074	0.272226	3.52738e-30	3.55994e-29
hsa-miR-146b-5p	2958.52	-1.94504	0.170583	4.07241e-30	4.07862e-29
hsa-miR-103a-3p	2269.92	-2.11366	0.186577	9.47153e-30	9.41413e-29
hsa-miR-148b-5p	19.9168	-2.08262	0.184022	1.07858e-29	1.06399e-28
hsa-miR-16-2-3p	2213.87	2.3861	0.211996	2.17843e-29	2.13291e-28
hsa-miR-574-5p	137.849	-6.35805	0.565959	2.77232e-29	2.69428e-28
hsa-miR-199b-5p	134.836	-3.93815	0.351862	4.44711e-29	4.29016e-28
hsa-miR-6852-5p	15.872	4.37481	0.395799	2.11733e-28	2.02769e-27
hsa-miR-28-5p	146.164	-2.32467	0.210492	2.34507e-28	2.22951e-27
hsa-miR-338-5p	77.3153	2.17883	0.197751	3.12751e-28	2.95201e-27
hsa-miR-144-5p	217.57	-3.11643	0.283126	3.52687e-28	3.30518e-27
hsa-miR-500a-3p	49.8134	-2.00335	0.182948	6.61357e-28	6.1539e-27
hsa-miR-181b-5p	289.463	-1.69692	0.155012	6.871e-28	6.34842e-27
hsa-miR-181a-3p	30.6358	-2.19819	0.20504	8.13001e-27	7.45914e-26
hsa-miR-10395-3p	6.43135	-6.13926	0.577684	2.22292e-26	2.02533e-25
hsa-miR-374b-5p	208.665	-3.40316	0.320576	2.51644e-26	2.27694e-25
hsa-miR-653-3p	1.85727	-6.2872	0.592789	2.79014e-26	2.5073e-25
hsa-miR-452-5p	71.2012	-3.53014	0.333329	3.29626e-26	2.94197e-25
hsa-miR-181c-3p	9.85117	-2.72902	0.258544	4.79975e-26	4.25492e-25
hsa-miR-195-3p	30.5073	-2.30212	0.218364	5.4979e-26	4.8411e-25
hsa-miR-130a-3p	59.2815	-2.13552	0.202641	5.74511e-26	5.02505e-25
hsa-miR-664a-3p	10.8762	-3.81286	0.36267	7.50258e-26	6.5188e-25
hsa-miR-335-3p	107.274	3.17214	0.302805	1.11562e-25	9.62959e-25
hsa-miR-93-5p	613.387	-1.78058	0.170835	1.95138e-25	1.67334e-24
hsa-miR-3120-3p	8.59164	4.91779	0.472855	2.47394e-25	2.10766e-24
hsa-miR-142-3p	495.719	-2.61376	0.254739	1.06141e-24	8.9843e-24
hsa-miR-23b-5p	20.83	-2.39233	0.233688	1.34938e-24	1.13487e-23
hsa-miR-3120-5p	7.15691	6.14859	0.600663	1.36294e-24	1.13896e-23
hsa-miR-197-3p	142.345	-2.53415	0.247979	1.62633e-24	1.35047e-23
hsa-miR-376c-3p	5.47714	-4.33808	0.42467	1.69577e-24	1.39928e-23
hsa-miR-378i	54.183	-2.4748	0.24383	3.32347e-24	2.72525e-23
hsa-miR-9985	15.7245	-2.22824	0.220699	5.73756e-24	4.67558e-23
hsa-miR-323b-3p	38.3705	3.53108	0.350899	8.055e-24	6.52356e-23
hsa-miR-374a-5p	231.571	-2.8782	0.286188	8.55443e-24	6.88553e-23
hsa-miR-2115-3p	7.69037	5.08784	0.509734	1.8391e-23	1.47128e-22
hsa-miR-1284	7.65187	3.12179	0.314129	2.84717e-23	2.26393e-22
hsa-miR-186-5p	3128.73	-1.555	0.156945	3.84704e-23	3.04055e-22
hsa-miR-2115-5p	6.61563	4.57486	0.463527	5.63452e-23	4.42664e-22
hsa-miR-409-5p	5.68062	-3.25704	0.330113	5.81935e-23	4.54463e-22
hsa-let-7c-5p	760.008	-2.07276	0.210154	6.02091e-23	4.67422e-22
hsa-miR-151a-3p	25514	2.1502	0.219359	1.10151e-22	8.50109e-22
hsa-let-7i-3p	19.0571	-2.35847	0.241128	1.35897e-22	1.04267e-21
hsa-miR-500a-5p	2.41735	-5.80235	0.595028	1.81964e-22	1.38801e-21
hsa-miR-136-5p	33.8221	-3.47501	0.358375	3.11805e-22	2.36467e-21
hsa-miR-98-3p	6.38485	-3.28419	0.340177	4.71142e-22	3.55252e-21
hsa-miR-221-5p	30.1143	-2.19134	0.22844	8.58594e-22	6.437e-21
hsa-miR-1278	18.7582	2.43924	0.254639	9.7811e-22	7.25017e-21
hsa-miR-154-5p	3.43307	-4.7152	0.492222	9.76045e-22	7.25017e-21
hsa-miR-378d	125.09	-2.91333	0.305725	1.58407e-21	1.16758e-20
hsa-miR-103a-2-5p	1.75137	-6.45784	0.678508	1.77049e-21	1.2977e-20
hsa-miR-1271-5p	8.23901	-2.18473	0.230106	2.21383e-21	1.61364e-20
hsa-miR-190a-5p	2.42218	-6.16463	0.654935	4.84081e-21	3.50892e-20
hsa-miR-206	106.612	3.7559	0.401108	7.69198e-21	5.54499e-20
hsa-miR-3177-3p	7.60053	2.52813	0.270232	8.32847e-21	5.97101e-20
hsa-miR-6741-3p	7.51177	5.01673	0.536974	9.40052e-21	6.70298e-20
hsa-miR-17-3p	7.46005	-3.05958	0.328664	1.28884e-20	9.14031e-20
hsa-miR-3613-3p	2.34569	-3.45875	0.373345	1.96499e-20	1.38606e-19
hsa-miR-361-5p	95.0882	-1.66541	0.180124	2.33188e-20	1.63606e-19
hsa-miR-503-5p	39.3645	2.00626	0.217152	2.48909e-20	1.73707e-19
hsa-miR-93-3p	8.63577	-2.31986	0.251615	2.97515e-20	2.06529e-19
hsa-miR-1273h-5p	9.47492	3.47598	0.379443	5.15463e-20	3.55941e-19
hsa-miR-181a-5p	2086.89	-1.38711	0.152458	9.17626e-20	6.30327e-19
hsa-miR-1291	12.9832	-4.26974	0.469411	9.3769e-20	6.40755e-19
hsa-miR-1468-5p	13.6076	2.10141	0.231639	1.1697e-19	7.95152e-19
hsa-miR-6747-3p	4.69495	4.51154	0.499009	1.5524e-19	1.04987e-18
hsa-miR-200a-3p	67.6942	2.7928	0.30893	1.56316e-19	1.05173e-18
hsa-miR-150-5p	202.589	-2.37651	0.264771	2.81577e-19	1.88484e-18
hsa-miR-132-5p	28.1929	-2.19109	0.244473	3.17282e-19	2.11307e-18
hsa-miR-4521	2.60186	-6.06887	0.681833	5.54435e-19	3.67383e-18
hsa-miR-29a-5p	1.62472	-5.45907	0.616121	7.9729e-19	5.2565e-18
hsa-miR-887-3p	6.63695	-8.52348	0.967054	1.209e-18	7.93106e-18
hsa-miR-548o-3p	53.1422	1.72182	0.195913	1.51293e-18	9.87546e-18
hsa-miR-6842-3p	79.2393	2.49935	0.287383	3.40928e-18	2.21435e-17
hsa-miR-549a-3p	1.61482	-5.20175	0.602984	6.31605e-18	4.0821e-17
hsa-miR-222-5p	1.55728	-4.77782	0.555356	7.75555e-18	4.98788e-17
hsa-miR-942-5p	45.5295	1.56516	0.182104	8.33448e-18	5.33407e-17
hsa-miR-144-3p	2436.58	-2.31208	0.271298	1.5639e-17	9.96038e-17
hsa-miR-95-3p	57.4275	-2.07878	0.243962	1.58262e-17	1.00309e-16
hsa-miR-3200-3p	1.63535	-4.48946	0.529923	2.41401e-17	1.52268e-16
hsa-miR-18a-5p	18.2349	-1.92752	0.22774	2.591e-17	1.62651e-16
hsa-miR-769-5p	133.588	-2.37073	0.280531	2.89145e-17	1.80647e-16
hsa-miR-491-5p	4.64444	-5.0837	0.602181	3.11575e-17	1.93738e-16
hsa-miR-133a-5p	8.22522	-5.64575	0.670457	3.74116e-17	2.31529e-16
hsa-miR-106b-5p	326.498	-1.61571	0.192312	4.4083e-17	2.71535e-16
hsa-miR-378a-3p	1926.9	-2.21282	0.263569	4.63518e-17	2.84176e-16
hsa-miR-3150b-3p	7.42018	4.23574	0.505529	5.34533e-17	3.26189e-16
hsa-miR-1294	32.6289	2.10203	0.25114	5.76335e-17	3.5007e-16
hsa-miR-10b-5p	5548.79	2.05592	0.251591	3.04158e-16	1.83896e-15
hsa-miR-130a-5p	2.07141	-6.85205	0.841909	3.99496e-16	2.40431e-15
hsa-miR-296-3p	5.15834	-3.90129	0.479538	4.10177e-16	2.45732e-15
hsa-miR-4433b-5p	62.8179	2.81604	0.349947	8.48194e-16	5.05832e-15
hsa-miR-224-3p	1.13771	-4.12787	0.513763	9.38995e-16	5.57449e-15
hsa-miR-4659a-3p	5.73518	2.47648	0.308465	9.87431e-16	5.83563e-15
hsa-miR-15b-3p	111.23	-1.98572	0.248422	1.31366e-15	7.72881e-15
hsa-miR-17-5p	389.413	-1.67119	0.209157	1.34813e-15	7.89622e-15
hsa-miR-501-5p	2.83174	-3.56994	0.447329	1.45662e-15	8.49371e-15
hsa-miR-11401	16.3928	3.90499	0.491022	1.82388e-15	1.05882e-14
hsa-miR-585-3p	1.50429	-6.10019	0.769862	2.30461e-15	1.332e-14
hsa-miR-374a-3p	39.7759	-2.16137	0.274794	3.67856e-15	2.11678e-14
hsa-miR-98-5p	669.366	-1.64513	0.20964	4.24736e-15	2.43342e-14
hsa-miR-31-5p	3.33984	-4.66064	0.59547	5.00364e-15	2.85425e-14
hsa-miR-96-5p	45.6957	-2.22965	0.285304	5.49636e-15	3.12174e-14
hsa-miR-30b-3p	5.08672	-2.16754	0.277662	5.88476e-15	3.32793e-14
hsa-miR-101-5p	2.27899	-3.67754	0.473253	7.80136e-15	4.39287e-14
hsa-miR-200b-5p	2.50728	4.43086	0.570434	8.003e-15	4.48715e-14
hsa-miR-362-3p	1.78209	-4.9229	0.640052	1.45518e-14	8.12422e-14
hsa-miR-548k	4.21118	-1.95174	0.254131	1.5902e-14	8.84041e-14
hsa-miR-653-5p	1.96923	-4.09916	0.533911	1.62084e-14	8.97274e-14
hsa-miR-642a-3p	27.1315	3.43117	0.447288	1.70592e-14	9.40404e-14
hsa-miR-339-3p	118.772	-1.4737	0.19223	1.77026e-14	9.71792e-14
hsa-miR-138-5p	1.94387	-5.51288	0.724787	2.82276e-14	1.54311e-13
hsa-miR-147b-3p	11.1154	-2.42458	0.319077	2.99045e-14	1.62799e-13
hsa-miR-122-3p	1.69401	5.33568	0.706888	4.41561e-14	2.39392e-13
hsa-miR-191-3p	11.6969	1.75126	0.232248	4.6815e-14	2.52762e-13
hsa-let-7a-2-3p	1.28629	-6.17339	0.818866	4.73772e-14	2.5475e-13
hsa-miR-26a-5p	21784.2	-1.84022	0.244122	4.76877e-14	2.55372e-13
hsa-miR-365a-5p	3.68131	-4.19043	0.557319	5.52368e-14	2.94596e-13
hsa-miR-210-5p	1.44171	-5.90197	0.787666	6.73232e-14	3.57603e-13
hsa-miR-511-3p	4.22683	-2.98045	0.399974	9.22114e-14	4.87828e-13
hsa-miR-26b-5p	2901.86	-1.67898	0.225459	9.55209e-14	5.03307e-13
hsa-miR-9-3p	6.18321	-2.15404	0.290047	1.11508e-13	5.85194e-13
hsa-miR-1-3p	856.761	-2.20471	0.297411	1.23467e-13	6.45374e-13
hsa-miR-4755-5p	5.00534	3.55111	0.479419	1.29083e-13	6.7205e-13
hsa-miR-582-5p	3.68178	-4.02671	0.547079	1.83389e-13	9.51011e-13
hsa-miR-1275	2.48019	-5.69968	0.777033	2.21407e-13	1.14365e-12
hsa-miR-4435	1.62321	4.24161	0.578878	2.34832e-13	1.20823e-12
hsa-miR-376a-3p	2.7978	-3.82887	0.529261	4.67731e-13	2.39712e-12
hsa-miR-16-1-3p	1.43761	-3.45947	0.482011	7.11741e-13	3.63348e-12
hsa-miR-99a-3p	1.31613	-5.88586	0.825123	9.79842e-13	4.98276e-12
hsa-miR-548l	2.87897	2.32221	0.325745	1.01159e-12	5.12437e-12
hsa-miR-2277-5p	1.74082	-3.453	0.485387	1.12791e-12	5.69161e-12
hsa-miR-27a-5p	327.547	-2.73578	0.384965	1.18963e-12	5.98006e-12
hsa-miR-454-5p	8.96752	1.59949	0.226386	1.60235e-12	8.02397e-12
hsa-miR-377-5p	2.18806	-4.54673	0.645867	1.92613e-12	9.6087e-12
hsa-miR-6815-5p	4.72892	2.89919	0.412682	2.13698e-12	1.06201e-11
hsa-miR-22-5p	278.46	-1.08456	0.154713	2.38095e-12	1.17879e-11
hsa-miR-543	294.605	2.527	0.361556	2.76391e-12	1.36325e-11
hsa-miR-146a-5p	6574.62	-1.21938	0.174694	2.95067e-12	1.44992e-11
hsa-miR-6511b-3p	2.00015	-2.94874	0.422682	3.03164e-12	1.48415e-11
hsa-let-7g-3p	2.82637	-2.66574	0.383425	3.58977e-12	1.75085e-11
hsa-miR-4665-5p	7.34819	3.38553	0.487231	3.69164e-12	1.79386e-11
hsa-miR-4433b-3p	765.439	3.64359	0.526975	4.70625e-12	2.27845e-11
hsa-miR-1285-3p	36.7682	1.3862	0.201004	5.33387e-12	2.57281e-11
hsa-miR-548ba	1.79568	-6.07823	0.881542	5.3866e-12	2.58872e-11
hsa-miR-194-5p	576.518	1.6484	0.239484	5.85608e-12	2.80408e-11
hsa-miR-216a-3p	2.23773	-4.83392	0.702342	5.87837e-12	2.80451e-11
hsa-miR-590-3p	4.88149	-2.69675	0.393584	7.29379e-12	3.46719e-11
hsa-miR-3613-5p	160.726	-1.8424	0.269322	7.87112e-12	3.72813e-11
hsa-miR-6842-5p	3.58184	2.7846	0.408544	9.36703e-12	4.4207e-11
hsa-miR-3117-3p	1.13212	-4.14747	0.612346	1.26057e-11	5.92785e-11
hsa-miR-139-3p	83.6352	1.88973	0.280408	1.59252e-11	7.46211e-11
hsa-miR-187-3p	2.10294	-4.50056	0.668089	1.62285e-11	7.57715e-11
hsa-miR-6131	1.69468	-3.03165	0.453966	2.41987e-11	1.12584e-10
hsa-miR-338-3p	2.83601	-2.41389	0.362797	2.86107e-11	1.3264e-10
hsa-miR-423-5p	20695.2	2.06127	0.311452	3.63491e-11	1.67923e-10
hsa-miR-6500-3p	1.94876	-2.98753	0.453282	4.37191e-11	2.01261e-10
hsa-miR-4738-3p	1.68909	2.94273	0.447325	4.75219e-11	2.18003e-10
hsa-miR-655-3p	1.90052	-5.15991	0.784509	4.79232e-11	2.19077e-10
hsa-miR-340-3p	72.0708	1.84394	0.28193	6.13531e-11	2.79497e-10
hsa-miR-769-3p	1.02419	-4.16349	0.63878	7.13064e-11	3.23716e-10
hsa-miR-363-5p	7.97345	2.0633	0.317116	7.69558e-11	3.48159e-10
hsa-miR-6503-5p	1.93891	-3.05325	0.470427	8.56236e-11	3.86042e-10
hsa-miR-4504	4.08841	1.84122	0.284102	9.12106e-11	4.09823e-10
hsa-miR-7-1-3p	3.28277	-2.09621	0.323855	9.62772e-11	4.31112e-10
hsa-miR-4659b-3p	3.72298	2.44244	0.377809	1.01476e-10	4.52845e-10
hsa-miR-208b-3p	2.47804	3.8368	0.595304	1.15515e-10	5.13748e-10
hsa-miR-5189-5p	4.48156	3.25833	0.505899	1.18951e-10	5.27242e-10
hsa-miR-487b-3p	9.65462	-2.48672	0.387009	1.31459e-10	5.80723e-10
hsa-miR-376a-5p	0.77236	-5.1686	0.805101	1.36435e-10	6.00678e-10
hsa-let-7g-5p	12250.4	-1.20131	0.187159	1.37472e-10	6.0322e-10
hsa-miR-548j-3p	7.38453	2.55445	0.400552	1.80217e-10	7.88149e-10
hsa-miR-576-5p	22.1724	-1.63726	0.257724	2.11457e-10	9.21701e-10
hsa-miR-369-3p	15.698	-2.21695	0.350328	2.48021e-10	1.0775e-09
hsa-miR-450b-5p	41.6469	1.69133	0.268125	2.82685e-10	1.22404e-09
hsa-miR-505-5p	24.0898	1.85715	0.295235	3.16658e-10	1.36663e-09
hsa-miR-204-3p	9.20318	-2.42559	0.385921	3.27442e-10	1.40854e-09
hsa-miR-30c-1-3p	5.82379	-2.00513	0.319251	3.3696e-10	1.44474e-09
hsa-miR-501-3p	197.918	0.954309	0.15265	4.06259e-10	1.7362e-09
hsa-miR-212-5p	3.31321	-2.10005	0.33751	4.90331e-10	2.08868e-09
hsa-miR-15a-5p	81.1984	-1.59661	0.257595	5.71386e-10	2.42608e-09
hsa-miR-34c-5p	9.56133	-2.11817	0.34404	7.42537e-10	3.14261e-09
hsa-miR-6866-5p	4.6205	1.45056	0.236046	7.98448e-10	3.36837e-09
hsa-miR-330-5p	25.5559	-1.23572	0.202267	1.00037e-09	4.20667e-09
hsa-miR-2682-5p	1.03762	-5.66727	0.928767	1.04797e-09	4.39276e-09
hsa-miR-556-5p	4.80594	2.47324	0.406472	1.16735e-09	4.87761e-09
hsa-miR-7850-5p	0.860925	4.10572	0.67631	1.27301e-09	5.3022e-09
hsa-miR-6767-5p	0.832303	3.69294	0.608746	1.30756e-09	5.42887e-09
hsa-let-7d-3p	1734.8	1.44994	0.241369	1.88797e-09	7.81395e-09
hsa-miR-151a-5p	213.533	-2.37256	0.39605	2.09129e-09	8.62823e-09
hsa-miR-10527-5p	17.3694	1.37445	0.229462	2.1e-09	8.63699e-09
hsa-miR-6511a-3p	2.42934	-1.97274	0.330343	2.34644e-09	9.62039e-09
hsa-miR-326	15.3683	-1.32266	0.221879	2.50435e-09	1.02359e-08
hsa-miR-615-3p	22.801	2.68754	0.451917	2.73146e-09	1.11294e-08
hsa-miR-378e	5.57567	-2.32314	0.390719	2.75112e-09	1.11748e-08
hsa-miR-3199	2.70005	-2.55222	0.430381	3.02707e-09	1.22578e-08
hsa-miR-26b-3p	9.29579	-1.32789	0.224845	3.50901e-09	1.41656e-08
hsa-miR-337-5p	2.06383	-2.39267	0.407448	4.29688e-09	1.7293e-08
hsa-miR-137-3p	1.06822	-5.87586	1.00606	5.2054e-09	2.08853e-08
hsa-miR-141-3p	10.1542	2.50103	0.428831	5.47027e-09	2.18811e-08
hsa-miR-33a-3p	0.824635	-5.28078	0.905877	5.56057e-09	2.21747e-08
hsa-miR-299-3p	1.487	-3.47369	0.598085	6.3212e-09	2.51315e-08
hsa-miR-550a-5p	4.08159	2.46354	0.425555	7.0799e-09	2.80629e-08
hsa-miR-1303	10.6774	-1.87945	0.325781	7.97098e-09	3.14998e-08
hsa-miR-7849-3p	0.681747	4.02252	0.69732	7.99576e-09	3.15028e-08
hsa-miR-30d-5p	8496.43	0.831878	0.144416	8.39718e-09	3.29853e-08
hsa-miR-92a-3p	10908.2	1.54509	0.26827	8.43806e-09	3.3047e-08
hsa-miR-424-5p	18.3046	-1.45231	0.252187	8.46945e-09	3.30712e-08
hsa-miR-6721-5p	2.14874	3.92588	0.682557	8.83371e-09	3.43912e-08
hsa-miR-660-3p	1.146	-3.1741	0.552272	9.06499e-09	3.51872e-08
hsa-miR-598-3p	24.6231	-1.19611	0.208606	9.82021e-09	3.80062e-08
hsa-miR-3164	1.31444	2.89242	0.505147	1.02895e-08	3.96178e-08
hsa-miR-7977	0.618334	-4.31685	0.753935	1.0297e-08	3.96178e-08
hsa-miR-6805-5p	2.1692	3.87042	0.68049	1.28766e-08	4.93978e-08
hsa-miR-3622a-5p	1.62789	-4.65986	0.821193	1.39096e-08	5.32052e-08
hsa-miR-4662a-5p	3.36022	2.21333	0.390953	1.50154e-08	5.72682e-08
hsa-miR-125b-2-3p	13.5269	-1.59126	0.281099	1.5061e-08	5.72755e-08
hsa-miR-1306-3p	12.9301	1.60823	0.284268	1.53654e-08	5.82643e-08
hsa-miR-200a-5p	3.24648	2.47711	0.437948	1.54776e-08	5.85204e-08
hsa-miR-6873-3p	3.93373	2.58844	0.460049	1.83964e-08	6.93565e-08
hsa-miR-212-3p	0.660714	-4.81875	0.858561	1.9932e-08	7.49306e-08
hsa-miR-92a-1-5p	4.29654	-2.03125	0.36446	2.49937e-08	9.36906e-08
hsa-miR-23a-5p	11.9137	-1.76464	0.318418	2.99231e-08	1.11849e-07
hsa-miR-2116-3p	1.34608	-2.75937	0.498084	3.0253e-08	1.12761e-07
hsa-miR-92b-3p	94.7352	-1.2265	0.221975	3.28759e-08	1.2219e-07
hsa-miR-629-5p	682.506	1.3265	0.241431	3.92211e-08	1.45362e-07
hsa-let-7e-5p	317.189	-1.68395	0.307487	4.33858e-08	1.60344e-07
hsa-miR-5009-5p	2.89917	1.94021	0.354476	4.41364e-08	1.6266e-07
hsa-miR-106a-5p	31.5049	-1.30917	0.23989	4.83168e-08	1.77568e-07
hsa-miR-1255b-5p	32.2877	1.58969	0.29141	4.89225e-08	1.79291e-07
hsa-miR-873-5p	7.93321	2.06188	0.378759	5.21606e-08	1.90626e-07
hsa-miR-377-3p	3.12	-2.45782	0.452142	5.4506e-08	1.98644e-07
hsa-miR-335-5p	68.8617	1.20465	0.222162	5.88069e-08	2.13725e-07
hsa-miR-450a-2-3p	2.28165	2.13389	0.393585	5.90436e-08	2.13992e-07
hsa-miR-3150a-5p	2.98958	2.96907	0.547861	5.98048e-08	2.16154e-07
hsa-miR-624-5p	3.47296	-1.97375	0.364426	6.09238e-08	2.19593e-07
hsa-miR-1249-3p	2.04204	-2.4416	0.451211	6.26004e-08	2.25018e-07
hsa-miR-6741-5p	5.87012	3.01433	0.559803	7.25951e-08	2.60231e-07
hsa-miR-323a-3p	19.3029	1.82405	0.338884	7.34455e-08	2.62563e-07
hsa-miR-581	6.73901	2.10183	0.390632	7.42428e-08	2.64692e-07
hsa-miR-151b	21.5603	-2.43198	0.452198	7.52662e-08	2.67613e-07
hsa-miR-4686	1.46583	4.3924	0.816909	7.58002e-08	2.68784e-07
hsa-miR-628-5p	5.84556	-1.70012	0.316412	7.7384e-08	2.7366e-07
hsa-miR-342-5p	251.552	1.52763	0.284893	8.22579e-08	2.90114e-07
hsa-miR-6513-5p	1.34243	-3.27448	0.612433	8.95883e-08	3.1512e-07
hsa-miR-1288-3p	3.97852	2.07925	0.39161	1.09933e-07	3.85646e-07
hsa-miR-3158-3p	522.711	1.60189	0.302352	1.17011e-07	4.09382e-07
hsa-miR-4742-3p	4.30321	2.23958	0.424234	1.29813e-07	4.52966e-07
hsa-let-7f-1-3p	23.3161	-1.15637	0.219236	1.33089e-07	4.63163e-07
hsa-miR-191-5p	3199.5	-0.8514	0.16226	1.54486e-07	5.36204e-07
hsa-miR-665	1.07317	-2.96732	0.567746	1.72748e-07	5.98009e-07
hsa-miR-34a-3p	0.847915	-5.55924	1.07058	2.07243e-07	7.15535e-07
hsa-miR-365b-5p	2.79464	-3.33607	0.643238	2.14437e-07	7.3843e-07
hsa-miR-550a-3p	1.17722	-3.08117	0.596539	2.40356e-07	8.25515e-07
hsa-miR-126-5p	185.167	-1.3183	0.255629	2.50817e-07	8.59195e-07
hsa-miR-629-3p	1.1235	-3.073	0.597671	2.72379e-07	9.30628e-07
hsa-let-7b-3p	52.3463	-1.00635	0.196174	2.8991e-07	9.87953e-07
hsa-miR-3065-5p	0.773439	-3.44353	0.673317	3.14935e-07	1.07045e-06
hsa-miR-139-5p	415.458	1.06528	0.208317	3.15888e-07	1.07092e-06
hsa-miR-6501-5p	2.4981	-2.55165	0.500452	3.42014e-07	1.1565e-06
hsa-miR-27a-3p	9707.76	-0.887926	0.174241	3.46991e-07	1.17031e-06
hsa-miR-489-3p	0.605336	-4.98533	0.986366	4.32107e-07	1.44993e-06
hsa-miR-7854-3p	3.36289	1.88971	0.373861	4.31323e-07	1.44993e-06
hsa-miR-181b-2-3p	1.01968	-2.30977	0.457169	4.36412e-07	1.46065e-06
hsa-miR-142-5p	5334.49	0.864869	0.171268	4.42237e-07	1.47637e-06
hsa-miR-1248	0.720967	-4.84102	0.958855	4.44703e-07	1.48084e-06
hsa-miR-184	6.97421	-2.33939	0.463439	4.46719e-07	1.48379e-06
hsa-miR-539-5p	1.07706	-2.68429	0.532198	4.56446e-07	1.51227e-06
hsa-miR-4661-5p	4.39984	1.89339	0.375895	4.72821e-07	1.56257e-06
hsa-miR-411-3p	9.11674	1.98443	0.394587	4.92661e-07	1.62405e-06
hsa-miR-211-5p	0.55933	-4.31216	0.857858	4.99101e-07	1.64115e-06
hsa-miR-744-5p	819.477	1.05835	0.21097	5.26006e-07	1.7253e-06
hsa-miR-296-5p	1.91005	-2.28676	0.460344	6.7821e-07	2.21898e-06
hsa-miR-4473	5.84044	1.79664	0.36447	8.24596e-07	2.69122e-06
hsa-miR-548j-5p	10.6968	1.53919	0.313287	8.96702e-07	2.91929e-06
hsa-miR-625-5p	7.71659	1.0696	0.217813	9.0791e-07	2.94846e-06
hsa-miR-5091	1.14225	-4.09601	0.835658	9.509e-07	3.08045e-06
hsa-miR-29b-1-5p	0.595316	-3.15072	0.64612	1.08055e-06	3.49182e-06
hsa-miR-6818-3p	2.83798	2.12595	0.443772	1.66249e-06	5.35917e-06
hsa-miR-548al	0.625398	-3.30945	0.691936	1.72793e-06	5.55647e-06
hsa-miR-548bc	18.7693	0.840131	0.175877	1.78099e-06	5.71311e-06
hsa-miR-301a-3p	0.919142	-2.74034	0.577788	2.10781e-06	6.74499e-06
hsa-miR-200c-3p	30.1792	1.01184	0.214983	2.51857e-06	8.03982e-06
hsa-miR-6877-5p	2.69225	1.74947	0.373011	2.73044e-06	8.69498e-06
hsa-miR-664b-3p	0.659902	-3.6374	0.781999	3.2967e-06	1.04728e-05
hsa-miR-122b-5p	1.20908	3.24278	0.700381	3.6564e-06	1.15874e-05
hsa-miR-193a-5p	500.518	-1.36068	0.294136	3.72766e-06	1.17848e-05
hsa-miR-616-5p	0.585805	-3.26626	0.70635	3.76168e-06	1.18638e-05
hsa-let-7i-5p	40051.2	-0.603651	0.131225	4.22231e-06	1.32846e-05
hsa-miR-2110	194.425	1.28522	0.280995	4.78862e-06	1.50303e-05
hsa-miR-337-3p	9.06544	-1.87435	0.409936	4.82403e-06	1.51053e-05
hsa-miR-6837-3p	1.64355	2.00815	0.440266	5.08555e-06	1.58631e-05
hsa-miR-95-5p	0.480418	-3.46911	0.760597	5.09021e-06	1.58631e-05
hsa-miR-422a	3.87651	-1.44392	0.316709	5.13681e-06	1.59704e-05
hsa-miR-188-5p	2.56857	-1.73063	0.381439	5.70307e-06	1.7689e-05
hsa-miR-483-5p	99.3814	2.1891	0.48341	5.94138e-06	1.83847e-05
hsa-miR-320e	4.08005	-2.27154	0.503906	6.54867e-06	2.02161e-05
hsa-miR-6843-3p	1.59646	2.73866	0.609475	7.00726e-06	2.15811e-05
hsa-miR-1307-5p	42.3509	-1.32514	0.297365	8.33904e-06	2.56225e-05
hsa-miR-183-5p	521.438	1.10773	0.24887	8.54589e-06	2.61968e-05
hsa-miR-30e-5p	1376.16	-0.75811	0.17112	9.41125e-06	2.87822e-05
hsa-miR-185-3p	41.3016	-0.856794	0.19361	9.62861e-06	2.93784e-05
hsa-miR-744-3p	1.82528	-1.91843	0.433881	9.79895e-06	2.98288e-05
hsa-miR-208a-3p	0.802586	3.43517	0.777702	1.00047e-05	3.03845e-05
hsa-miR-378f	0.933377	-3.02956	0.689248	1.1054e-05	3.3494e-05
hsa-miR-219a-1-3p	2.91465	1.7516	0.400275	1.20874e-05	3.65406e-05
hsa-miR-6733-5p	0.805322	-2.12308	0.48951	1.44336e-05	4.35332e-05
hsa-miR-10a-3p	12.0708	-0.999966	0.2307	1.46099e-05	4.37631e-05
hsa-miR-3611	2.691	-2.16979	0.500585	1.46083e-05	4.37631e-05
hsa-miR-548av-3p	1.44232	1.59954	0.368987	1.45789e-05	4.37631e-05
hsa-miR-3688-3p	5.6612	-1.24444	0.287314	1.48232e-05	4.43007e-05
hsa-miR-4753-5p	1.20338	3.1442	0.727364	1.54111e-05	4.59532e-05
hsa-miR-4669	4.04803	3.71992	0.861108	1.56084e-05	4.64358e-05
hsa-miR-6806-3p	3.09808	1.50742	0.351344	1.78314e-05	5.29295e-05
hsa-miR-425-5p	798.672	-0.570038	0.133187	1.86905e-05	5.53543e-05
hsa-miR-3121-3p	0.656562	3.5183	0.833584	2.43552e-05	7.19685e-05
hsa-miR-3614-5p	5.87717	1.41822	0.337725	2.67701e-05	7.89267e-05
hsa-miR-511-5p	136.078	1.11847	0.266416	2.69055e-05	7.9148e-05
hsa-miR-487a-3p	1.30294	-2.88195	0.686742	2.7101e-05	7.93672e-05
hsa-miR-605-5p	0.435107	-3.39305	0.808484	2.70706e-05	7.93672e-05
hsa-miR-548u	5.4796	1.34386	0.320474	2.74871e-05	8.03185e-05
hsa-miR-874-5p	0.520691	-4.86087	1.16251	2.89762e-05	8.44818e-05
hsa-miR-636	3.1877	1.86438	0.447091	3.04559e-05	8.8599e-05
hsa-miR-1292-5p	15.987	1.01797	0.244318	3.0919e-05	8.97471e-05
hsa-miR-4454	0.40603	-4.45922	1.07243	3.20949e-05	9.29548e-05
hsa-miR-4724-5p	1.75489	2.80087	0.677649	3.5773e-05	0.000103379
hsa-miR-432-5p	229.422	1.37755	0.333751	3.66731e-05	0.000105516
hsa-miR-561-5p	0.751334	-2.54835	0.617339	3.66009e-05	0.000105516
hsa-miR-135b-5p	1.35869	-3.74141	0.907856	3.76992e-05	0.000108231
hsa-miR-3163	0.946167	2.19335	0.532823	3.84708e-05	0.000110205
hsa-miR-589-5p	44.0313	0.894748	0.218341	4.16844e-05	0.00011915
hsa-miR-299-5p	0.469371	-3.48082	0.85222	4.41884e-05	0.000126033
hsa-miR-3124-5p	2.20586	1.72298	0.422736	4.58586e-05	0.000130513
hsa-miR-5189-3p	1.43221	2.79298	0.686303	4.70942e-05	0.000133739
hsa-miR-6716-3p	1.74289	-1.70926	0.420874	4.88207e-05	0.000138343
hsa-miR-10399-5p	8.60064	0.829557	0.204957	5.17765e-05	0.000146403
hsa-miR-106a-3p	1.91068	-1.78887	0.442678	5.32161e-05	0.00015015
hsa-miR-548ah-3p	13.0421	1.21853	0.301648	5.35495e-05	0.000150766
hsa-miR-203a-3p	51.1227	1.28002	0.31753	5.54986e-05	0.000155919
hsa-miR-134-5p	341.65	-1.78453	0.442925	5.60228e-05	0.000157055
hsa-miR-6509-5p	1.14393	2.38378	0.594248	6.03562e-05	0.000168843
hsa-miR-4645-3p	1.51296	-1.35735	0.340869	6.83291e-05	0.00019074
hsa-miR-18b-5p	0.877001	-2.21825	0.557563	6.93579e-05	0.000193201
hsa-miR-1285-5p	0.616818	-2.29499	0.578195	7.21031e-05	0.000200422
hsa-miR-3939	0.61167	2.86049	0.724192	7.81797e-05	0.000216854
hsa-miR-345-5p	76.3057	-0.72004	0.182406	7.89826e-05	0.000218401
hsa-miR-7848-3p	1.23597	2.54489	0.644734	7.90703e-05	0.000218401
hsa-miR-381-3p	317.686	-1.22611	0.311154	8.12997e-05	0.000224087
hsa-miR-3143	4.61766	1.33686	0.33943	8.19809e-05	0.00022549
hsa-miR-135a-5p	1.04947	-2.29681	0.583565	8.29113e-05	0.000227572
hsa-miR-5701	0.795559	-4.30499	1.09431	8.35497e-05	0.000228721
hsa-miR-605-3p	1.7827	1.85233	0.470897	8.36785e-05	0.000228721
hsa-miR-7706	92.5037	1.11531	0.283633	8.41617e-05	0.000229564
hsa-miR-3127-3p	1.72811	1.99699	0.509059	8.74835e-05	0.000238129
hsa-miR-1538	1.36305	2.1708	0.554818	9.12909e-05	0.000247979
hsa-miR-937-3p	2.59123	1.80361	0.464163	0.000102029	0.000276574
hsa-miR-20b-3p	1.12791	2.09405	0.539141	0.000102729	0.000277898
hsa-miR-3085-3p	0.414949	-4.54302	1.17341	0.00010811	0.000291851
hsa-miR-3920	0.604216	2.63367	0.682721	0.000114502	0.000308474
hsa-miR-3085-5p	0.490388	-4.7727	1.23773	0.000115255	0.000309865
hsa-miR-3191-3p	0.822363	2.7968	0.726952	0.000119427	0.000320427
hsa-miR-6862-5p	0.872959	2.14346	0.557442	0.000120464	0.000322549
hsa-miR-224-5p	157.124	1.23255	0.320897	0.00012256	0.000327492
hsa-miR-1224-5p	7.78786	1.98365	0.518788	0.0001315	0.000350668
hsa-miR-329-3p	8.69667	-1.41367	0.370204	0.000134193	0.000357122
hsa-miR-31-3p	0.427052	-4.59563	1.20371	0.000134602	0.000357486
hsa-miR-411-5p	32.8155	-1.40249	0.367619	0.00013615	0.000360865
hsa-miR-181b-3p	1.72537	-1.46015	0.383367	0.000139667	0.000369442
hsa-miR-940	0.381014	-3.47184	0.916448	0.000151641	0.000400307
hsa-miR-664b-5p	3.85919	-1.65385	0.436792	0.000152866	0.000402731
hsa-miR-3146	0.4973	2.62711	0.700295	0.000175827	0.000462294
hsa-miR-618	11.736	1.29323	0.344818	0.000176511	0.000463166
hsa-miR-641	16.9727	1.2916	0.344752	0.000179346	0.000469665
hsa-miR-4511	1.73557	1.71961	0.459723	0.000183626	0.000479916
hsa-miR-6772-3p	3.4386	2.26056	0.609796	0.000209658	0.000546862
hsa-miR-6857-3p	1.67006	2.50435	0.676541	0.000214169	0.000557519
hsa-miR-656-3p	5.01982	-1.7608	0.477783	0.000228392	0.000593368
hsa-miR-497-3p	0.417818	-4.54114	1.235	0.00023597	0.000611844
hsa-miR-885-3p	4.29464	2.05516	0.559289	0.000238222	0.000616464
hsa-miR-4440	0.870876	2.67213	0.727746	0.000240855	0.000622051
hsa-miR-10a-5p	2949.16	0.735687	0.200433	0.000242087	0.000624005
hsa-miR-6513-3p	1.68215	1.68203	0.459152	0.000248949	0.000640433
hsa-miR-4533	0.482344	2.92124	0.799572	0.000258678	0.00066416
hsa-miR-3682-3p	0.681331	2.92434	0.801226	0.000262407	0.000672418
hsa-miR-222-3p	584.04	-0.413629	0.11399	0.000284897	0.000728626
hsa-miR-4672	0.917813	2.1242	0.586513	0.000292621	0.000746923
hsa-miR-423-3p	2917.73	0.64078	0.177763	0.000312538	0.000796213
hsa-miR-6783-3p	0.820732	2.28972	0.635904	0.000317327	0.000806846
hsa-miR-20b-5p	68.1441	-0.888716	0.247151	0.00032334	0.000820436
hsa-miR-409-3p	864.862	1.25466	0.348964	0.000323922	0.000820436
hsa-miR-539-3p	3.32014	-1.5267	0.427225	0.000352208	0.000890359
hsa-miR-4785	0.374643	-3.67237	1.02829	0.000355146	0.000896061
hsa-miR-20a-3p	0.41803	-3.07596	0.862703	0.000363174	0.000914558
hsa-miR-202-5p	1.5416	-2.19626	0.617315	0.000374039	0.000940112
hsa-miR-610	0.544341	2.5445	0.718346	0.000396847	0.000995531
hsa-miR-12135	0.31511	-3.34028	0.943361	0.000398875	0.000998709
hsa-miR-374b-3p	8.27924	-2.02853	0.573182	0.000401537	0.00100346
hsa-miR-7976	25.2113	0.715521	0.205357	0.000493453	0.00123082
hsa-miR-627-5p	1.40871	-1.37238	0.394016	0.000495736	0.00123417
hsa-miR-4772-5p	3.44978	1.57468	0.45303	0.000509182	0.00126524
hsa-miR-766-5p	4.43167	1.24049	0.357007	0.000511432	0.00126843
hsa-miR-371b-5p	1.88178	2.5348	0.729649	0.00051276	0.00126932
hsa-miR-5680	0.319264	-3.22408	0.928237	0.000514039	0.00127009
hsa-miR-642b-3p	0.415948	3.40075	0.981754	0.00053231	0.00131276
hsa-miR-6735-5p	1.15772	1.62676	0.472158	0.000570268	0.00140374
hsa-miR-3198	1.86684	2.38606	0.693396	0.000579301	0.0014233
hsa-miR-6859-5p	2.07966	1.43815	0.419436	0.00060632	0.0014869
hsa-miR-509-3p	0.591299	2.27262	0.663336	0.000612441	0.00149703
hsa-miR-548e-3p	20.7725	0.689213	0.201176	0.000612733	0.00149703
hsa-miR-766-3p	5.17408	-1.12471	0.330356	0.000662728	0.00161617
hsa-miR-154-3p	0.404194	-3.35366	0.985799	0.000669013	0.00162847
hsa-miR-4745-5p	0.744814	2.89471	0.851273	0.000672752	0.00163454
hsa-miR-873-3p	0.604645	2.30221	0.679092	0.000698607	0.00169422
hsa-miR-4755-3p	2.02931	1.99907	0.591619	0.00072756	0.00176118
hsa-miR-147b-5p	0.446988	-3.74109	1.10936	0.000745461	0.00180119
hsa-miR-1297	0.667604	-2.08652	0.620378	0.000770167	0.00185746
hsa-miR-942-3p	1.00599	1.73598	0.516436	0.000775321	0.00186646
hsa-miR-18a-3p	24.8603	0.619367	0.186252	0.000882824	0.00212136
hsa-miR-3174	1.95776	1.72302	0.520887	0.000940162	0.00225501
hsa-let-7d-5p	1791.65	0.43554	0.131883	0.00095836	0.00229447
hsa-miR-3157-3p	2.95378	1.04307	0.317238	0.00100912	0.0024116
hsa-miR-7705	0.641372	-2.06862	0.630677	0.00103807	0.00247626
hsa-miR-148a-5p	78.7249	-0.785861	0.23965	0.00104101	0.00247878
hsa-miR-6734-5p	8.67564	-2.10392	0.643407	0.00107562	0.00255655
hsa-miR-4455	0.352017	-4.31873	1.33205	0.00118625	0.00281439
hsa-miR-877-5p	7.74147	-1.19264	0.368777	0.00122056	0.00289057
hsa-miR-3620-5p	1.04476	-2.23248	0.691526	0.00124511	0.00293811
hsa-miR-4685-3p	3.32989	-1.16017	0.359332	0.00124359	0.00293811
hsa-miR-3914	0.498671	-4.60459	1.4287	0.00126887	0.0029888
hsa-miR-6729-5p	0.490804	2.63529	0.818437	0.00128234	0.0030151
hsa-miR-202-3p	1.81293	2.79976	0.873075	0.00134229	0.00314479
hsa-miR-6854-5p	0.344677	-3.35456	1.04597	0.0013407	0.00314479
hsa-miR-4728-3p	0.376555	-2.98087	0.94017	0.00152145	0.00355818
hsa-miR-5100	4.79035	-1.23708	0.39235	0.00161594	0.00377245
hsa-miR-4777-3p	0.601465	-1.86528	0.5922	0.00163414	0.00380816
hsa-miR-484	521.621	0.527957	0.167665	0.00163897	0.00381264
hsa-miR-3138	5.17585	2.11085	0.672228	0.00168901	0.00392209
hsa-miR-2277-3p	0.487229	-4.45232	1.42118	0.00173129	0.00401317
hsa-miR-514a-3p	2.73251	-1.11578	0.356593	0.00175401	0.00405867
hsa-miR-1323	0.580292	2.73787	0.880444	0.00187314	0.0043267
hsa-miR-431-3p	1.86173	-1.58335	0.510043	0.00190699	0.00439714
hsa-miR-6786-3p	1.25605	1.86169	0.6005	0.00193366	0.0044508
hsa-miR-494-3p	20.1021	-1.31055	0.423986	0.00199462	0.00458309
hsa-miR-449c-5p	0.360937	-3.60576	1.18023	0.0022496	0.00515992
hsa-miR-7-5p	1041.66	-0.501684	0.164558	0.00229855	0.005263
hsa-miR-4796-5p	0.517238	2.35947	0.775303	0.00234009	0.00534877
hsa-miR-194-3p	0.634013	2.17741	0.715874	0.00235317	0.00536001
hsa-miR-6724-5p	0.390233	-4.04775	1.3306	0.00234966	0.00536001
hsa-miR-5584-5p	0.442988	2.60565	0.856835	0.00235777	0.00536117
hsa-miR-495-3p	97.4161	-1.04377	0.345597	0.0025261	0.00573399
hsa-miR-3140-3p	1.79623	1.27016	0.421353	0.00257421	0.00583309
hsa-miR-10392-5p	0.366678	-4.25223	1.41517	0.00265798	0.00601253
hsa-miR-4775	0.728802	-1.97967	0.661562	0.00276778	0.00625013
hsa-miR-3690	5.26376	1.61064	0.538461	0.00277894	0.00626455
hsa-miR-185-5p	6850.97	0.679422	0.228954	0.00300231	0.00675648
hsa-miR-6808-3p	0.730471	2.32814	0.786637	0.0030803	0.00692013
hsa-miR-652-5p	0.316103	-3.84438	1.30319	0.00317787	0.00712713
hsa-miR-106b-3p	877.037	0.394844	0.133915	0.00319353	0.00715002
hsa-miR-328-3p	704.668	-0.623872	0.211713	0.00321091	0.00717668
hsa-miR-616-3p	1.51934	1.66261	0.564554	0.00322967	0.00720634
hsa-miR-3605-3p	9.57834	-0.999909	0.340881	0.00335368	0.00747033
hsa-miR-4709-3p	0.360302	-2.90283	0.996595	0.00358271	0.00796697
hsa-miR-4753-3p	0.550709	2.3236	0.79907	0.00363894	0.00807832
hsa-miR-3934-5p	1.65169	-1.27636	0.440143	0.00373323	0.00827365
hsa-miR-654-5p	37.875	0.997105	0.344274	0.00377644	0.0083553
hsa-miR-3135b	0.258457	-3.60622	1.24904	0.00388692	0.00858524
hsa-miR-502-5p	0.334221	-3.85077	1.34039	0.00406761	0.00896924
hsa-miR-483-3p	1.80138	1.49239	0.522137	0.00425998	0.00937767
hsa-miR-376b-3p	0.284898	-3.84331	1.34557	0.0042866	0.00942046
hsa-miR-7110-3p	0.686786	2.18792	0.767176	0.0043457	0.00953438
hsa-miR-548aq-3p	6.12863	1.04711	0.367946	0.00442965	0.00970234
hsa-miR-887-5p	0.247278	-3.50668	1.23509	0.00452252	0.00988924
hsa-miR-33b-3p	0.260527	-3.61339	1.27423	0.00457192	0.00996571
hsa-miR-6827-5p	0.596598	-3.09344	1.09089	0.00457268	0.00996571
hsa-let-7b-5p	25717.3	-0.755518	0.267456	0.00473049	0.0102925
hsa-miR-933	0.605154	1.99891	0.711057	0.00493595	0.0107218
hsa-miR-7155-3p	0.56306	2.26184	0.805415	0.00498051	0.0108007
hsa-miR-4773	1.25539	2.05595	0.733013	0.0050349	0.0109007
hsa-miR-6837-5p	0.668854	2.49443	0.890072	0.0050707	0.0109601
hsa-miR-6850-5p	0.637314	2.62702	0.938647	0.00513045	0.011071
hsa-miR-15b-5p	260.713	-0.750979	0.268835	0.00521478	0.0112345
hsa-miR-3176	2.64114	1.00656	0.360799	0.00527372	0.0113428
hsa-miR-376b-5p	0.284045	-3.17741	1.14041	0.00533286	0.0114512
hsa-miR-1226-3p	1.17337	-1.7073	0.615674	0.00555317	0.0118903
hsa-miR-4791	2.81344	-1.20968	0.436245	0.00555543	0.0118903
hsa-miR-3691-5p	5.54653	1.41155	0.510355	0.00567811	0.012133
hsa-miR-433-3p	22.6937	0.852466	0.308533	0.0057278	0.0122193
hsa-miR-5188	0.284582	-2.17599	0.791111	0.00594946	0.0126716
hsa-miR-1185-2-3p	0.793473	-1.80801	0.658164	0.00601347	0.0127872
hsa-miR-671-3p	42.8561	0.679011	0.247755	0.00613173	0.0130175
hsa-miR-597-3p	2.29127	-1.16241	0.424365	0.00615925	0.0130548
hsa-miR-542-3p	27.6856	0.719443	0.264551	0.00653834	0.013836
hsa-miR-449a	0.226557	-3.11559	1.14749	0.00662489	0.0139965
hsa-miR-889-3p	31.3623	1.02802	0.380301	0.00686804	0.0144869
hsa-miR-376a-2-5p	0.219114	-3.08673	1.14398	0.0069709	0.0146803
hsa-miR-301a-5p	4.55723	0.73765	0.274086	0.00711728	0.0149645
hsa-miR-6130	1.8908	0.902773	0.3359	0.00719628	0.0151064
hsa-miR-4695-3p	0.236272	-3.10164	1.16085	0.00754332	0.0158097
hsa-miR-4470	1.00477	-1.65372	0.619427	0.00759061	0.0158834
hsa-miR-4787-3p	0.368509	-3.18779	1.19436	0.00760669	0.0158917
hsa-miR-3622a-3p	0.275016	-3.74886	1.40517	0.00763245	0.0159011
hsa-miR-5010-5p	6.74042	1.01307	0.379744	0.00763544	0.0159011
hsa-miR-6882-5p	1.8811	1.63036	0.611812	0.00770341	0.0160172
hsa-miR-340-5p	1116.14	-0.574653	0.216459	0.00793575	0.0164742
hsa-let-7a-5p	18429.9	0.540259	0.203798	0.00802662	0.0166131
hsa-miR-3614-3p	0.574713	-2.26656	0.855018	0.00802799	0.0166131
hsa-miR-10399-3p	15.6027	0.531459	0.200794	0.00812597	0.0167894
hsa-miR-935	0.572436	-1.87977	0.712408	0.00832446	0.0171725
hsa-miR-25-5p	12.3812	0.621367	0.23574	0.00839362	0.017288
hsa-miR-378h	0.752784	-2.0188	0.766883	0.00847663	0.0174316
hsa-miR-941	498.5	0.595285	0.22737	0.0088411	0.0181526
hsa-miR-548q	1.7833	-0.868965	0.333351	0.00914039	0.0187378
hsa-miR-6514-5p	2.49316	1.20672	0.463071	0.00916283	0.0187545
hsa-miR-6818-5p	1.00468	1.30644	0.501627	0.00920331	0.018808
hsa-miR-1306-5p	4.31978	-0.921028	0.355571	0.00958972	0.0195672
hsa-miR-493-3p	136.909	-0.897552	0.346936	0.00967926	0.0197192
hsa-miR-3157-5p	1.41691	-1.72331	0.671715	0.0103015	0.0209543
hsa-miR-4637	0.61853	1.59795	0.623995	0.010442	0.0212073
hsa-miR-2355-5p	0.497391	-1.7402	0.685594	0.011141	0.0225919
hsa-miR-3918	0.531899	2.39993	0.946329	0.0112112	0.0226993
hsa-miR-548ar-3p	1.52112	1.28166	0.505665	0.0112573	0.0227575
hsa-miR-1258	0.665284	2.18317	0.862238	0.0113418	0.022893
hsa-miR-548am-3p	5.40487	0.85808	0.339938	0.0115952	0.0233686
hsa-miR-4802-3p	0.228759	-3.39468	1.3484	0.0118167	0.0237784
hsa-miR-5010-3p	5.06662	-0.869593	0.346784	0.0121558	0.0244233
hsa-miR-7856-5p	0.336073	2.64439	1.06053	0.0126505	0.0253783
hsa-miR-4654	0.516331	2.24739	0.908083	0.0133286	0.0266979
hsa-miR-135a-3p	0.301952	2.50652	1.01633	0.0136538	0.0273076
hsa-miR-5708	0.238214	-3.20556	1.30177	0.0137989	0.0275558
hsa-miR-3129-3p	0.291722	-2.61682	1.06368	0.0138877	0.027691
hsa-miR-186-3p	0.398608	-2.47482	1.00744	0.0140284	0.0279291
hsa-miR-6855-3p	0.424983	2.02906	0.826356	0.0140715	0.0279724
hsa-miR-1250-5p	5.98902	-1.18071	0.481366	0.0141738	0.0281332
hsa-miR-4288	0.271058	2.40741	0.982542	0.0142781	0.0282975
hsa-miR-584-3p	0.523228	-1.60245	0.655882	0.0145579	0.0288085
hsa-miR-4467	0.710065	2.63627	1.09015	0.0155943	0.0308128
hsa-miR-129-5p	14.3695	0.674766	0.280588	0.01618	0.0319221
hsa-miR-589-3p	0.567822	-1.888	0.788999	0.0167156	0.0329292
hsa-miR-1290	3.28235	1.8818	0.786949	0.0167905	0.0330272
hsa-miR-190a-3p	0.368151	-2.36244	0.991177	0.0171505	0.0336849
hsa-miR-3917	0.331445	-3.99699	1.68421	0.0176342	0.034583
hsa-miR-4649-5p	0.269954	-3.71807	1.57018	0.0178884	0.0350292
hsa-miR-4677-5p	1.67299	0.992494	0.420554	0.0182764	0.0357357
hsa-miR-6505-3p	2.17814	1.64764	0.701556	0.0188466	0.0367958
hsa-miR-2278	0.265645	-2.72029	1.16027	0.0190512	0.0371399
hsa-miR-19b-1-5p	0.254612	-2.46217	1.0571	0.0198502	0.0386402
hsa-miR-3133	0.342499	-2.20693	0.9491	0.0200566	0.0389842
hsa-miR-3200-5p	1.05126	-1.20328	0.517828	0.020141	0.0390901
hsa-miR-4503	0.504569	2.09877	0.912633	0.021466	0.0416003
hsa-miR-4762-3p	1.09907	1.35719	0.593853	0.0222896	0.0431327
hsa-miR-758-3p	6.92553	-0.932821	0.4107	0.023129	0.0446911
hsa-miR-4683	1.06718	-1.19301	0.527343	0.023679	0.0456865
hsa-miR-4676-3p	1.55933	1.26482	0.559843	0.0238685	0.0459831
hsa-miR-548a-3p	3.50123	-0.755942	0.334682	0.0239028	0.0459831
hsa-miR-4664-3p	3.34762	1.43485	0.636543	0.0241886	0.0464647
hsa-miR-1238-3p	0.829496	2.06535	0.917822	0.0244313	0.0468382
hsa-miR-548ak	0.267624	-2.0149	0.895543	0.0244544	0.0468382
hsa-miR-548au-5p	0.871969	-1.23327	0.549261	0.0247473	0.0473302
hsa-miR-4999-5p	0.959869	-1.13215	0.505265	0.0250447	0.0477597
hsa-miR-592	0.54149	-2.31372	1.03241	0.0250206	0.0477597
hsa-miR-548i	0.238606	-2.31592	1.03699	0.0255279	0.0486105
hsa-miR-4796-3p	0.264352	2.02049	0.906255	0.0257812	0.0490217
hsa-miR-34b-3p	0.225189	-2.32312	1.04337	0.0259769	0.0493222
hsa-miR-3617-5p	0.948215	-1.18666	0.53827	0.0274833	0.0521071
hsa-miR-5002-5p	0.220953	-3.57857	1.63702	0.0288131	0.0545495
hsa-miR-548d-5p	1.65773	0.860926	0.394013	0.0288874	0.0546113
hsa-miR-4726-5p	0.886768	-1.97775	0.917665	0.0311468	0.0587979
hsa-miR-450a-5p	67.2429	0.546284	0.253544	0.0311937	0.0588018
hsa-miR-6763-5p	0.316049	2.44661	1.13654	0.0313428	0.0589982
hsa-let-7c-3p	1.1271	-1.09146	0.508145	0.0317192	0.0596211
hsa-miR-1277-3p	4.119	-0.862035	0.402436	0.0321902	0.0604199
hsa-miR-548w	0.88006	-1.31212	0.616698	0.0333655	0.0625366
hsa-miR-5699-5p	0.253064	-2.78565	1.31497	0.0341403	0.0638975
hsa-miR-30e-3p	413.601	0.468523	0.221483	0.0343964	0.0642851
hsa-miR-5697	0.408596	1.45428	0.687684	0.0344517	0.0642968
hsa-miR-651-5p	30.8845	0.500064	0.237135	0.0349638	0.0651597
hsa-miR-4804-5p	0.347155	1.56074	0.740346	0.0350206	0.0651731
hsa-miR-148b-3p	1429.12	-0.322875	0.153362	0.0352639	0.065533
hsa-miR-330-3p	57.6709	0.497671	0.236771	0.035561	0.0659915
hsa-miR-216b-5p	3.62994	-0.819326	0.390016	0.0356628	0.0660871
hsa-miR-6804-5p	0.562388	1.73043	0.824482	0.0358337	0.0663101
hsa-miR-182-5p	703.822	-0.52321	0.250003	0.0363659	0.0672
hsa-miR-4797-3p	0.680431	1.71905	0.823178	0.0367702	0.0678517
hsa-miR-1185-1-3p	6.01665	-0.7587	0.363731	0.0369895	0.0681603
hsa-miR-4437	0.226785	2.44333	1.17457	0.0375075	0.069018
hsa-miR-6809-5p	0.606815	-1.64954	0.795285	0.0380648	0.0699454
hsa-miR-193b-5p	45.8043	-0.907644	0.438113	0.0382925	0.0702654
hsa-miR-4772-3p	2.04442	1.08925	0.527202	0.0388199	0.0711336
hsa-miR-134-3p	0.198094	-3.14294	1.52303	0.0390547	0.0714642
hsa-miR-4660	1.00948	1.28189	0.624015	0.0399508	0.073002
hsa-miR-4677-3p	8.29452	0.605083	0.294669	0.040031	0.0730467
hsa-miR-3187-3p	3.31386	1.1751	0.574435	0.0407893	0.0743272
hsa-miR-3136-5p	0.607838	-1.60097	0.785929	0.0416461	0.0757831
hsa-miR-4421	0.241512	-2.52401	1.24174	0.0420892	0.0764835
hsa-miR-654-3p	115.848	0.655574	0.323267	0.0425637	0.0772387
hsa-miR-2682-3p	0.199614	-3.50381	1.74356	0.0444765	0.0805983
hsa-miR-379-3p	3.05117	0.91722	0.456804	0.044653	0.0807836
hsa-miR-548t-5p	0.322738	1.63275	0.813346	0.0447019	0.0807836
hsa-miR-548d-3p	0.184385	-3.02303	1.50789	0.044983	0.0811798
hsa-miR-125a-3p	24.6137	-0.499021	0.250068	0.045984	0.0828722
hsa-miR-760	11.2991	0.563502	0.282788	0.0462982	0.0833241
hsa-miR-181a-2-3p	61.3083	-0.283513	0.142389	0.0464685	0.0835161
hsa-miR-1827	11.5726	0.61402	0.309352	0.0471606	0.084644
hsa-miR-34c-3p	0.252707	-2.36846	1.19909	0.0482433	0.0864689
hsa-miR-6715a-3p	0.366143	2.47997	1.26004	0.0490478	0.0877909
hsa-miR-3064-3p	0.163378	-2.90684	1.48075	0.0496362	0.0887229
hsa-miR-6839-5p	0.393626	-1.63024	0.836829	0.0514008	0.0917522
hsa-miR-3940-3p	1.09383	-1.20107	0.620706	0.0529892	0.0944591
hsa-miR-5690	0.232496	-3.17596	1.646	0.0536686	0.0955404
hsa-miR-370-3p	515.351	-0.709652	0.368504	0.0541338	0.0962379
hsa-miR-3192-5p	0.318872	1.83326	0.953085	0.0544172	0.0966107
hsa-miR-196b-5p	24.0867	0.412753	0.214688	0.0545339	0.0966871
hsa-miR-3160-3p	0.730591	1.74555	0.909732	0.0550161	0.097382
hsa-miR-6762-3p	0.215092	-2.39992	1.25107	0.0550742	0.097382
hsa-miR-590-5p	0.206604	-2.39804	1.25285	0.0556121	0.0982006
hsa-miR-4529-3p	0.229781	-2.34288	1.2313	0.0570705	0.10064
hsa-miR-4679	0.161768	-2.52826	1.34165	0.0595064	0.104795
hsa-miR-642a-5p	0.204322	-2.43934	1.30003	0.0606041	0.106585
hsa-miR-432-3p	0.235994	-2.48267	1.32656	0.0612744	0.107476
hsa-miR-6750-5p	1.02327	1.09932	0.587375	0.0612641	0.107476
hsa-miR-4705	0.438279	-3.15422	1.68819	0.0617052	0.108087
hsa-miR-6813-5p	0.500439	1.31048	0.707017	0.0638056	0.111617
hsa-let-7a-3p	135.741	-0.425689	0.231292	0.0656971	0.114773
hsa-miR-374c-5p	0.577524	-1.42791	0.778492	0.0666243	0.116084
hsa-miR-4301	0.716001	1.45518	0.79311	0.066538	0.116084
hsa-miR-549a-5p	0.19326	-3.24074	1.77624	0.0680774	0.118458
hsa-miR-1228-3p	0.484304	-1.74297	0.957637	0.0687474	0.119466
hsa-miR-885-5p	9.1487	0.752073	0.413544	0.0689717	0.119697
hsa-miR-1976	1.63154	0.745006	0.414292	0.0721353	0.125022
hsa-miR-4709-5p	0.516818	-1.0587	0.590037	0.072765	0.125947
hsa-miR-6821-5p	1.32536	1.57251	0.877362	0.0730826	0.12633
hsa-miR-382-3p	12.0179	-0.576988	0.323911	0.0748607	0.129233
hsa-miR-329-5p	0.321196	1.8504	1.03939	0.0750321	0.129359
hsa-miR-1287-3p	0.150782	-2.48947	1.40009	0.0753906	0.129806
hsa-miR-16-5p	1853.81	-0.455403	0.256421	0.0757334	0.130226
hsa-miR-217-3p	0.167536	-3.14874	1.79133	0.0787875	0.135123
hsa-miR-3675-5p	0.429454	2.10578	1.19785	0.0787522	0.135123
hsa-miR-1277-5p	10.7305	0.645544	0.369024	0.0802338	0.137424
hsa-miR-541-3p	0.621106	1.54087	0.881678	0.0805241	0.137741
hsa-miR-1247-5p	0.291497	-2.78327	1.61142	0.0841285	0.143719
hsa-miR-509-3-5p	1.19232	1.07959	0.627198	0.0851975	0.145356
hsa-miR-552-5p	0.271263	-1.59152	0.927985	0.08634	0.147114
hsa-miR-548ac	1.01619	1.12654	0.659674	0.0876884	0.149218
hsa-miR-372-3p	0.841571	-1.02533	0.602429	0.088758	0.150843
hsa-miR-6892-5p	0.289213	-1.38398	0.817341	0.0904033	0.15344
hsa-miR-323a-5p	1.52248	1.39	0.823908	0.0915872	0.155249
hsa-miR-3065-3p	0.198386	-2.4848	1.47863	0.0928649	0.157211
hsa-miR-3148	0.272754	-2.71388	1.61592	0.0930611	0.15734
hsa-miR-2276-3p	0.431156	1.64033	0.980639	0.0943839	0.15929
hsa-miR-3140-5p	0.162823	-2.46986	1.47689	0.094457	0.15929
hsa-miR-3129-5p	0.270799	-1.81799	1.09199	0.0959427	0.161588
hsa-miR-5001-3p	1.52809	-0.902133	0.542099	0.0960828	0.161616
hsa-miR-6868-3p	3.93999	0.840336	0.507777	0.0979388	0.164527
hsa-miR-1245b-3p	0.158525	-2.62657	1.58929	0.0983973	0.165086
hsa-miR-4635	0.36009	1.62946	0.992565	0.100658	0.168664
hsa-miR-429	8.45104	0.593811	0.362924	0.1018	0.170359
hsa-miR-6884-5p	2.59961	0.852463	0.532482	0.109394	0.182834
hsa-miR-548ah-5p	0.302583	-1.34129	0.838352	0.109618	0.182976
hsa-miR-1296-3p	0.17441	-2.86697	1.80188	0.111588	0.186028
hsa-miR-4659b-5p	0.410162	1.41684	0.895346	0.113548	0.188815
hsa-miR-6803-3p	0.463763	-1.22231	0.772206	0.113447	0.188815
hsa-miR-499a-5p	86.5593	0.380259	0.241091	0.11474	0.190556
hsa-miR-1343-3p	3.41766	0.559093	0.355299	0.115584	0.191714
hsa-miR-570-3p	0.634654	-1.0347	0.658672	0.116209	0.192508
hsa-miR-1255a	4.21297	0.639212	0.408	0.117186	0.193881
hsa-miR-2355-3p	14.1193	-0.396044	0.253142	0.117698	0.194483
hsa-miR-3168	1659.26	-1.18129	0.756049	0.118181	0.195035
hsa-miR-4742-5p	0.675688	0.892454	0.57259	0.119085	0.19628
hsa-miR-3126-5p	0.128771	-2.70149	1.7432	0.121207	0.199528
hsa-miR-548ap-3p	0.418371	-1.28698	0.832656	0.122192	0.200897
hsa-miR-205-5p	2.28822	-0.833899	0.540049	0.12256	0.201088
hsa-miR-4647	3.54612	-0.974118	0.63095	0.122614	0.201088
hsa-miR-1289	0.395452	1.26451	0.82128	0.123639	0.202514
hsa-miR-320d	126.572	-0.576748	0.37514	0.12419	0.203164
hsa-miR-378g	4.31977	-0.612656	0.402499	0.127976	0.209097
hsa-miR-219a-2-3p	0.256308	2.1346	1.40323	0.128208	0.209215
hsa-miR-1295a	0.383699	-1.2201	0.802489	0.128412	0.209287
hsa-miR-331-5p	16.8813	-0.283787	0.187073	0.129269	0.210424
hsa-miR-92b-5p	30.5292	-0.587532	0.389159	0.131108	0.213152
hsa-miR-6859-3p	0.346959	1.96293	1.30445	0.132377	0.214948
hsa-miR-3161	0.370335	2.36715	1.58783	0.136011	0.220577
hsa-miR-190b-5p	4.45562	-0.482066	0.323991	0.136777	0.221545
hsa-miR-5003-3p	0.349691	1.51577	1.02151	0.137848	0.223004
hsa-miR-100-3p	0.127415	-2.91091	1.96757	0.139022	0.224627
hsa-miR-192-3p	0.165113	-2.69639	1.82496	0.139539	0.225184
hsa-miR-3130-5p	0.113275	-2.30389	1.56305	0.140489	0.226439
hsa-miR-128-1-5p	0.774669	-0.683294	0.464463	0.141251	0.227388
hsa-miR-6758-3p	0.254844	1.79785	1.22384	0.141826	0.228034
hsa-miR-4786-5p	0.337314	1.34621	0.917362	0.142244	0.228426
hsa-miR-1262	1.29154	0.797777	0.544369	0.142783	0.229011
hsa-miR-3912-3p	4.6996	-0.475278	0.326989	0.146085	0.234022
hsa-miR-3122	0.385327	1.44569	1.00433	0.150022	0.240035
hsa-miR-5187-5p	5.11618	-1.18585	0.832192	0.154165	0.246364
hsa-miR-765	0.570638	-2.31405	1.6425	0.158877	0.253585
hsa-miR-4638-3p	0.218639	-1.37984	0.983811	0.160752	0.256266
hsa-miR-1295b-3p	0.171902	2.33916	1.67884	0.163525	0.26037
hsa-miR-6802-5p	0.792858	1.41272	1.01849	0.165417	0.263064
hsa-miR-219a-5p	0.11696	-2.59467	1.87971	0.167477	0.266017
hsa-miR-137-5p	0.19379	-2.95257	2.14002	0.167681	0.266019
hsa-miR-6798-3p	0.259375	1.63729	1.19125	0.169309	0.268276
hsa-miR-493-5p	60.4052	-0.543069	0.396382	0.170667	0.270103
hsa-let-7f-5p	21805.4	0.312083	0.228818	0.172602	0.272835
hsa-miR-487a-5p	3.19866	-0.643024	0.471741	0.172856	0.272908
hsa-miR-450a-1-3p	0.559837	-0.884783	0.6528	0.175301	0.276436
hsa-miR-6511b-5p	1.25085	-0.634748	0.469197	0.176107	0.277374
hsa-miR-580-3p	0.705683	-0.886326	0.655517	0.176343	0.277412
hsa-miR-6770-3p	0.832282	0.939465	0.700977	0.180173	0.283099
hsa-miR-3605-5p	8.84134	-0.430293	0.321234	0.180408	0.283128
hsa-miR-3135a	0.899472	0.757892	0.568375	0.182388	0.285894
hsa-miR-3064-5p	3.0161	-0.445017	0.334102	0.182867	0.286303
hsa-miR-500b-3p	0.974462	-0.612452	0.46429	0.187131	0.292629
hsa-miR-1256	0.165207	1.43335	1.08759	0.18753	0.292904
hsa-miR-3664-3p	0.145265	2.62666	2.00692	0.190602	0.297349
hsa-miR-548aw	0.136481	-2.99313	2.29647	0.192453	0.299879
hsa-miR-4443	5.65181	0.652454	0.502672	0.194297	0.302393
hsa-miR-6504-5p	0.241504	-1.53032	1.18019	0.194745	0.302732
hsa-miR-548n	1.33719	0.617277	0.479663	0.19813	0.307629
hsa-miR-675-5p	0.148795	-2.14985	1.67259	0.198672	0.308106
hsa-miR-378b	0.139549	-2.12356	1.65379	0.199124	0.308443
hsa-miR-3130-3p	4.85907	1.20386	0.938176	0.199426	0.308546
hsa-miR-552-3p	1.20673	-0.635824	0.495864	0.199753	0.308689
hsa-miR-32-3p	6.10458	-0.372489	0.290686	0.200049	0.308781
hsa-miR-4429	3.49017	-0.682799	0.533607	0.200688	0.309404
hsa-miR-3942-5p	0.426661	1.13226	0.888053	0.202314	0.311544
hsa-miR-5588-5p	1.03635	0.962273	0.759505	0.205165	0.315564
hsa-miR-3609	0.112617	-2.73797	2.16548	0.206097	0.316627
hsa-miR-3180	0.680325	1.14737	0.910317	0.207523	0.318444
hsa-miR-4779	0.247998	1.52534	1.21519	0.209393	0.320939
hsa-miR-4767	0.132096	-1.98644	1.58554	0.210261	0.321893
hsa-miR-370-5p	0.364622	-1.04494	0.83638	0.211533	0.323464
hsa-miR-6781-5p	0.738263	1.37738	1.10317	0.211823	0.32353
hsa-miR-3911	0.377486	1.16063	0.93821	0.216061	0.329619
hsa-miR-9903	1.11379	0.604614	0.490487	0.217695	0.331726
hsa-miR-5589-5p	0.250554	1.75985	1.44885	0.224497	0.341695
hsa-miR-494-5p	0.194179	-1.65576	1.36979	0.226751	0.344724
hsa-miR-5000-3p	0.489785	-0.765753	0.635163	0.227972	0.346179
hsa-miR-4714-5p	0.357083	0.987709	0.821258	0.229101	0.347492
hsa-miR-3202	1.72949	0.858674	0.714557	0.229485	0.347496
hsa-miR-6775-3p	0.24647	1.30214	1.08393	0.229633	0.347496
hsa-miR-508-3p	0.403795	0.919529	0.768637	0.231575	0.350031
hsa-miR-4500	2.86615	0.77881	0.657478	0.236199	0.356609
hsa-miR-129-2-3p	0.138061	-2.39462	2.02861	0.237832	0.358486
hsa-miR-3175	1.00076	1.00893	0.855006	0.237989	0.358486
hsa-miR-3150b-5p	0.194228	1.77928	1.51009	0.238692	0.359133
hsa-miR-3127-5p	1.61297	0.504639	0.431838	0.242571	0.364551
hsa-miR-1252-5p	0.155884	-1.75231	1.50067	0.242936	0.364683
hsa-miR-18b-3p	1.10266	-0.622079	0.535181	0.245085	0.367488
hsa-miR-431-5p	15.1561	0.436794	0.377239	0.246917	0.369811
hsa-miR-4474-3p	0.823222	-0.705772	0.612725	0.24938	0.373075
hsa-miR-4458	0.157099	-2.0134	1.75071	0.250124	0.373761
hsa-miR-6770-5p	0.173972	-1.94674	1.69542	0.250872	0.374452
hsa-miR-551a	0.993287	0.66956	0.585281	0.252624	0.37664
hsa-miR-3680-3p	0.155924	1.5679	1.38339	0.257057	0.382813
hsa-miR-3152-5p	0.10027	-2.46333	2.18013	0.258516	0.384258
hsa-miR-3944-5p	0.252282	1.02888	0.91077	0.258612	0.384258
hsa-miR-1276	0.22537	1.63007	1.44946	0.260754	0.386564
hsa-miR-548h-3p=hsa-miR-548z	0.828656	-0.488153	0.433877	0.260548	0.386564
hsa-miR-545-3p	0.151157	-1.75623	1.56952	0.263156	0.389684
hsa-miR-3186-5p	0.206173	1.60116	1.43375	0.264096	0.39049
hsa-miR-4638-5p	0.373283	0.915533	0.820626	0.264571	0.39049
hsa-miR-548ay-3p	0.848968	-0.605814	0.543038	0.264593	0.39049
hsa-miR-548at-5p	0.259292	-1.10437	0.991037	0.265125	0.390835
hsa-miR-4690-3p	1.26339	-0.75732	0.681894	0.266735	0.392768
hsa-miR-4510	0.572202	0.635325	0.577063	0.270913	0.398473
hsa-miR-223-3p	264.008	-0.337451	0.308137	0.273458	0.401766
hsa-miR-548av-5p	1.42858	0.409545	0.37706	0.277411	0.407118
hsa-miR-4668-5p	1.14711	0.466017	0.431203	0.279814	0.409271
hsa-miR-4707-3p	0.625156	-0.915216	0.846472	0.279603	0.409271
hsa-miR-6826-5p	0.155636	1.61918	1.49726	0.279505	0.409271
hsa-miR-6502-5p	0.664498	-0.613443	0.568121	0.280242	0.409441
hsa-miR-627-3p	2.16094	-0.526258	0.491876	0.284665	0.41544
hsa-miR-130b-3p	21.8605	0.18083	0.169388	0.285724	0.416523
hsa-miR-4710	0.976907	-1.03094	0.966484	0.28611	0.416622
hsa-miR-3179	0.915116	0.6373	0.600286	0.28839	0.419071
hsa-miR-3913-5p	23.6578	0.233945	0.220377	0.288431	0.419071
hsa-miR-5683	0.519524	0.858169	0.811667	0.290379	0.421332
hsa-miR-6755-5p	1.70127	0.798408	0.755537	0.290629	0.421332
hsa-miR-3144-3p	0.175882	-2.1256	2.02559	0.294006	0.425287
hsa-miR-3190-3p	0.873139	-0.590957	0.562864	0.293759	0.425287
hsa-miR-675-3p	0.545339	-0.652688	0.624601	0.296037	0.427284
hsa-miR-7113-5p	3.15644	0.85232	0.815124	0.295731	0.427284
hsa-miR-182-3p	0.863713	0.782895	0.751557	0.297552	0.428417
hsa-miR-379-5p	113.207	0.350599	0.33674	0.297802	0.428417
hsa-miR-4688	0.229731	1.14469	1.09853	0.297402	0.428417
hsa-miR-3928-3p	6.72037	-0.348741	0.33561	0.298746	0.429146
hsa-miR-490-3p	0.88917	0.895352	0.862025	0.298963	0.429146
hsa-miR-1910-3p	0.187867	1.63705	1.58424	0.301446	0.432238
hsa-miR-3677-3p	0.607766	-1.02258	0.998633	0.305847	0.438069
hsa-miR-485-3p	15.7291	0.488609	0.478893	0.307591	0.440087
hsa-miR-6860	0.124829	-2.35425	2.32241	0.310722	0.444081
hsa-miR-3910	0.106542	-2.04985	2.02999	0.312599	0.446279
hsa-miR-516b-5p	3.6043	0.511396	0.50862	0.314676	0.448755
hsa-miR-32-5p	137.999	-0.231847	0.231653	0.316906	0.451444
hsa-miR-4430	0.130326	-2.32989	2.33377	0.318117	0.452678
hsa-miR-6128	0.165103	-2.12384	2.12938	0.318572	0.452835
hsa-miR-101-3p	10414.2	-0.214753	0.215549	0.319103	0.453098
hsa-miR-369-5p	13.6117	0.358457	0.360909	0.32061	0.454746
hsa-miR-7702	0.398683	1.16104	1.17907	0.324768	0.460146
hsa-miR-6736-5p	0.146321	1.04834	1.06831	0.326441	0.462018
hsa-miR-598-5p	0.20844	-1.09011	1.11322	0.327462	0.462808
hsa-miR-7855-5p	0.315071	1.0062	1.02804	0.327705	0.462808
hsa-miR-4649-3p	0.118291	-2.73963	2.80929	0.329458	0.464784
hsa-miR-6761-5p	0.413031	-0.992485	1.01962	0.330361	0.465557
hsa-miR-200b-3p	24.0893	0.275509	0.283274	0.330759	0.465618
hsa-miR-6134	0.237004	-0.896457	0.925975	0.332984	0.468247
hsa-miR-103a-1-5p	0.103986	-2.51204	2.60436	0.334768	0.468794
hsa-miR-5585-3p	0.125458	-1.45311	1.5041	0.333997	0.468794
hsa-miR-579-5p	1.38688	-0.483167	0.500753	0.334605	0.468794
hsa-miR-668-3p	0.305795	-0.880354	0.912769	0.334802	0.468794
hsa-miR-1307-3p	613.271	0.27446	0.285558	0.336484	0.470647
hsa-miR-301b-3p	1.03483	-0.539172	0.571196	0.345202	0.482327
hsa-miR-1185-5p	0.137583	-2.21026	2.34654	0.346234	0.483254
hsa-miR-6774-5p	0.142372	-2.172	2.31831	0.348815	0.486339
hsa-miR-153-3p	0.252455	-0.845446	0.904349	0.349857	0.487271
hsa-miR-513c-5p	0.208341	1.10669	1.18471	0.350226	0.487271
hsa-miR-6869-5p	8.92408	-0.771392	0.841466	0.359287	0.499348
hsa-miR-412-5p	4.38017	0.519664	0.571345	0.363063	0.504062
hsa-miR-3944-3p	0.321457	0.940449	1.04056	0.366107	0.507751
hsa-miR-6819-3p	0.345422	1.15192	1.27884	0.36772	0.509449
hsa-miR-548az-5p	0.968291	0.380597	0.42582	0.37143	0.514047
hsa-miR-33a-5p	7.95925	0.370854	0.415278	0.371843	0.514076
hsa-miR-4667-5p	0.767502	-0.674612	0.758475	0.373771	0.516197
hsa-miR-3131	0.286404	1.2266	1.39863	0.380484	0.524916
hsa-miR-1273c	1.46977	-0.351066	0.401713	0.38216	0.526675
hsa-miR-196a-5p	2.21029	-0.475226	0.544984	0.383208	0.527162
hsa-miR-548b-3p	0.3691	-1.97493	2.26534	0.383317	0.527162
hsa-miR-6509-3p	0.179224	-1.04107	1.1955	0.38385	0.527342
hsa-miR-1270	2.44257	-0.359734	0.413583	0.38441	0.527559
hsa-miR-3125	4.54859	-0.668264	0.771049	0.386109	0.529337
hsa-miR-3173-5p	3.17562	0.282694	0.326723	0.386908	0.52951
hsa-miR-6812-3p	0.499333	0.988493	1.14278	0.387043	0.52951
hsa-miR-659-5p	10.2535	0.235885	0.275292	0.391527	0.535086
hsa-miR-1226-5p	0.190294	-1.49089	1.74782	0.393662	0.537444
hsa-miR-4449	0.358971	1.11	1.30579	0.395291	0.539107
hsa-miR-4678	0.106982	-1.27032	1.52514	0.404889	0.551624
hsa-miR-4741	0.617013	0.646645	0.791866	0.414152	0.563318
hsa-miR-6764-5p	0.57607	0.555998	0.681123	0.414331	0.563318
hsa-miR-1301-3p	84.2997	0.159528	0.197994	0.420404	0.570983
hsa-miR-516a-5p	0.490396	-0.791214	0.982953	0.420857	0.571007
hsa-miR-6715b-3p	0.146423	1.45022	1.80636	0.422065	0.572055
hsa-miR-3661	0.154382	1.26747	1.58166	0.422927	0.572631
hsa-miR-1322	0.155117	-2.16199	2.70659	0.424414	0.574052
hsa-miR-7847-3p	3.05676	0.791056	0.998918	0.428411	0.578863
hsa-miR-4639-5p	0.42987	-0.642207	0.815462	0.430968	0.581718
hsa-miR-6749-3p	0.496872	0.998682	1.26949	0.431471	0.581799
hsa-miR-5695	1.79981	0.334737	0.427051	0.433137	0.583446
hsa-miR-146a-3p	4.25197	-0.632044	0.814474	0.43774	0.589041
hsa-miR-676-3p	0.816867	-0.349051	0.451452	0.439419	0.590695
hsa-miR-579-3p	0.277812	-0.67597	0.886201	0.445599	0.598389
hsa-miR-3679-5p	11.8478	-0.315299	0.417172	0.449769	0.603371
hsa-miR-548at-3p	0.164776	-0.90103	1.20736	0.455497	0.610431
hsa-miR-1286	0.141817	-1.71717	2.32335	0.459851	0.615638
hsa-miR-15a-3p	0.100366	-1.66468	2.25978	0.461332	0.61699
hsa-miR-3151-5p	0.657706	-1.06036	1.44856	0.464164	0.619515
hsa-miR-320a-3p	16239.5	-0.255533	0.348924	0.463957	0.619515
hsa-miR-135a-2-3p	0.125253	1.06821	1.49149	0.473866	0.631821
hsa-miR-4425	0.221171	-0.83115	1.16318	0.474886	0.632539
hsa-miR-556-3p	0.455734	0.668119	0.943869	0.479037	0.637421
hsa-miR-3118	0.48395	-0.82577	1.17013	0.480369	0.638545
hsa-miR-548s	0.142862	-1.10879	1.57541	0.481551	0.639469
hsa-miR-6726-3p	0.32949	0.956138	1.36264	0.482879	0.640584
hsa-miR-7846-3p	0.0996242	-1.83408	2.62223	0.48428	0.641794
hsa-miR-5696	0.248173	-0.77516	1.11336	0.486282	0.643797
hsa-miR-4477b	0.260944	-0.699612	1.00991	0.488468	0.645252
hsa-miR-4765	0.109285	1.26422	1.82599	0.488718	0.645252
hsa-miR-6503-3p	8.86168	0.193614	0.279737	0.488857	0.645252
hsa-miR-6507-5p	0.141652	-1.49954	2.18459	0.492451	0.649342
hsa-miR-382-5p	130.414	0.225397	0.330335	0.495032	0.65209
hsa-miR-518f-5p	0.205715	1.16881	1.72815	0.498827	0.65643
hsa-miR-548ab	0.809627	-0.379433	0.566612	0.50308	0.661363
hsa-miR-3187-5p	0.228962	-0.803625	1.20844	0.506043	0.663967
hsa-miR-3685	0.283699	0.730701	1.09885	0.506072	0.663967
hsa-miR-3180-3p	0.500044	-0.759278	1.14517	0.507313	0.66493
hsa-miR-3166	0.262174	0.782692	1.18284	0.50816	0.665376
hsa-miR-6847-5p	0.314737	0.565815	0.858403	0.509801	0.666858
hsa-miR-6774-3p	0.444488	-0.54683	0.847449	0.518755	0.677895
hsa-miR-26a-1-3p	0.982935	-0.341595	0.530676	0.519771	0.678547
hsa-miR-126-3p	15957.1	0.144176	0.224337	0.520434	0.678737
hsa-miR-3180-5p	0.286148	-1.04001	1.62074	0.521076	0.678899
hsa-miR-5581-3p	0.374492	-0.425397	0.677033	0.529791	0.689569
hsa-miR-551b-5p	0.188345	-0.856964	1.37051	0.531783	0.691476
hsa-miR-141-5p	0.135086	1.27277	2.05117	0.534922	0.694868
hsa-miR-550b-2-5p	0.365001	0.703292	1.13706	0.536233	0.695883
hsa-miR-548b-5p	0.757172	-0.503011	0.819419	0.539306	0.699179
hsa-miR-2114-5p	0.0952797	-1.94936	3.182	0.540126	0.699551
hsa-miR-5582-3p	0.973557	-0.403188	0.671028	0.547939	0.708971
hsa-miR-518e-5p=hsa-miR-519a-5p=hsa-miR-519b-5p=hsa-miR-519c-5p=hsa-miR-522-5p=hsa-miR-523-5p	0.265559	0.694695	1.16157	0.549795	0.710671
hsa-miR-320c	205.347	-0.20978	0.352814	0.552118	0.712971
hsa-miR-542-5p	0.121051	-0.99697	1.7206	0.562297	0.725402
hsa-miR-944	0.628651	-0.595893	1.03524	0.56488	0.728018
hsa-miR-3183	0.126447	1.11372	1.95233	0.568368	0.731794
hsa-miR-7151-3p	0.120025	1.19112	2.0932	0.569328	0.732312
hsa-miR-1247-3p	0.236542	-0.683165	1.20606	0.571092	0.733862
hsa-miR-7851-3p	0.111283	-1.14985	2.06839	0.578269	0.742356
hsa-miR-548aa=hsa-miR-548t-3p	0.138197	-0.877136	1.58111	0.57906	0.742646
hsa-miR-504-3p	0.253556	-1.05756	1.90943	0.579673	0.742707
hsa-miR-101-2-5p	0.134902	-1.28414	2.34274	0.583599	0.747007
hsa-miR-6762-5p	0.102314	-1.308	2.39695	0.585277	0.748424
hsa-miR-197-5p	2.7574	-0.331663	0.61921	0.592219	0.753629
hsa-miR-363-3p	1262.48	-0.0914643	0.170316	0.591248	0.753629
hsa-miR-4657	0.462304	0.478381	0.891771	0.591655	0.753629
hsa-miR-4701-5p	0.106327	-1.39953	2.60097	0.590521	0.753629
hsa-miR-548ap-5p	0.270977	-0.669047	1.24769	0.591801	0.753629
hsa-miR-4797-5p	0.154935	1.05864	2.00795	0.598038	0.760297
hsa-miR-6772-5p	0.123303	1.0102	1.9206	0.598902	0.760657
hsa-miR-1293	30.198	-0.366913	0.702199	0.601309	0.762357
hsa-miR-19a-3p	147.771	-0.0861038	0.164828	0.601402	0.762357
hsa-miR-6817-3p	0.25793	0.720133	1.38845	0.603997	0.764908
hsa-miR-10398-3p	0.110435	-1.05638	2.04494	0.605448	0.766006
hsa-miR-6876-5p	0.161284	0.994113	1.93249	0.606958	0.767176
hsa-miR-1299	27.1687	0.295512	0.579765	0.610255	0.770156
hsa-miR-664a-5p	117.215	-0.145703	0.286042	0.61049	0.770156
hsa-miR-4687-3p	0.34242	0.756374	1.51973	0.618694	0.777822
hsa-miR-4717-3p	0.211423	-0.599576	1.20239	0.618023	0.777822
hsa-miR-512-3p	0.401295	-0.510965	1.02677	0.618736	0.777822
hsa-miR-6510-3p	0.316472	0.808685	1.62768	0.619307	0.777822
hsa-miR-6743-3p	0.108043	-1.02188	2.0581	0.61953	0.777822
hsa-miR-4699-3p	0.143401	-1.08355	2.19879	0.62216	0.779631
hsa-miR-676-5p	0.180801	0.597563	1.21213	0.622023	0.779631
hsa-miR-3128	0.762095	0.249465	0.50775	0.623203	0.780193
hsa-miR-6765-3p	0.618909	0.555269	1.13893	0.625879	0.782797
hsa-miR-378j	0.125531	-0.909075	1.89754	0.631881	0.787696
hsa-miR-4659a-5p	0.152179	0.756735	1.57528	0.630957	0.787696
hsa-miR-5193	1.37746	-0.221293	0.462341	0.632198	0.787696
hsa-miR-548as-5p	0.13501	0.70608	1.47383	0.631883	0.787696
hsa-miR-3139	0.18816	-0.573549	1.22964	0.640903	0.794768
hsa-miR-380-3p	0.17403	-0.635949	1.36149	0.64043	0.794768
hsa-miR-499b-5p	0.115782	-1.03899	2.22093	0.639916	0.794768
hsa-miR-548ad-5p=hsa-miR-548ae-5p	16.0156	0.104911	0.224058	0.63962	0.794768
hsa-miR-6810-5p	0.946899	-0.864587	1.84408	0.63918	0.794768
hsa-miR-5090	0.228878	0.515665	1.11366	0.643338	0.79673
hsa-miR-6793-5p	1.40464	0.346568	0.749283	0.6437	0.79673
hsa-miR-1227-3p	0.209285	0.564269	1.23159	0.646837	0.799628
hsa-miR-6882-3p	0.17927	0.890029	1.94511	0.64726	0.799628
hsa-miR-6783-5p	1.05873	0.461551	1.01864	0.650473	0.802842
hsa-miR-4482-3p	0.250909	0.725803	1.61371	0.652874	0.805047
hsa-miR-6516-3p	0.688029	0.241405	0.538342	0.653848	0.805492
hsa-miR-4800-3p	0.132463	1.15201	2.57599	0.654725	0.805815
hsa-miR-4326	7.92153	0.231222	0.521284	0.657359	0.8083
hsa-miR-6819-5p	0.324247	0.756249	1.71804	0.659806	0.810548
hsa-miR-4433a-5p	0.24463	-0.707558	1.67184	0.672134	0.824848
hsa-miR-7151-5p	0.491062	0.61194	1.44859	0.672704	0.824848
hsa-miR-183-3p	0.637452	0.284792	0.676184	0.673627	0.825209
hsa-miR-4482-5p	0.10396	0.765372	1.8342	0.676475	0.827925
hsa-miR-1229-3p	0.773966	-0.289247	0.708149	0.68294	0.834281
hsa-miR-6855-5p	1.41359	0.270367	0.660712	0.68239	0.834281
hsa-miR-490-5p	0.150651	0.942582	2.32351	0.684983	0.834446
hsa-miR-5706	0.156712	0.577868	1.42257	0.684586	0.834446
hsa-miR-6820-5p	0.19708	0.553236	1.36358	0.684946	0.834446
hsa-miR-4671-5p	2.01261	-0.328786	0.812809	0.685841	0.834715
hsa-miR-215-3p	0.345407	0.430049	1.06862	0.687366	0.835796
hsa-miR-6754-3p	0.267078	0.4604	1.16307	0.692218	0.840916
hsa-miR-1193	0.176362	0.715565	1.82752	0.695391	0.84321
hsa-miR-6875-5p	0.401915	0.343553	0.876752	0.695171	0.84321
hsa-miR-3074-5p	4.07228	0.130757	0.336823	0.697863	0.845426
hsa-miR-6505-5p	0.501203	-0.306878	0.798203	0.700637	0.848003
hsa-miR-129-1-3p	0.110892	-0.9919	2.6165	0.704618	0.852036
hsa-miR-6861-5p	0.0972817	0.685608	1.81852	0.706163	0.853117
hsa-miR-5587-3p	0.0984532	0.835233	2.23213	0.708266	0.854871
hsa-miR-320b	758.378	0.121743	0.327448	0.710046	0.856232
hsa-miR-6516-5p	2.9541	0.111029	0.299492	0.710842	0.856404
hsa-miR-1268a	0.191831	-0.650243	1.78395	0.715487	0.858846
hsa-miR-4536-5p	0.296639	-0.364031	0.995102	0.714498	0.858846
hsa-miR-532-5p	1063.67	-0.043938	0.12031	0.714956	0.858846
hsa-miR-6883-3p	0.106407	-0.761959	2.08442	0.714701	0.858846
hsa-miR-3154	0.533009	-0.453457	1.25586	0.718045	0.861129
hsa-miR-4496	0.140762	-0.763349	2.14194	0.721554	0.864547
hsa-miR-4723-5p	0.111946	-0.678391	1.9104	0.722512	0.864905
hsa-miR-381-5p	0.217672	-1.38283	3.90513	0.72326	0.865011
hsa-miR-3188	1.55477	0.262283	0.74444	0.724596	0.865188
hsa-miR-550b-3p	0.260539	0.632658	1.80106	0.725386	0.865188
hsa-miR-6746-5p	0.138457	-1.48951	4.23218	0.724877	0.865188
hsa-miR-1269a	0.150587	0.879827	2.54162	0.729216	0.868966
hsa-miR-3115	0.487669	0.273207	0.79253	0.730299	0.869466
hsa-miR-6829-5p	0.239252	0.457845	1.3496	0.734425	0.87295
hsa-miR-7845-5p	0.263673	-0.825735	2.43528	0.734556	0.87295
hsa-miR-526b-5p	0.276037	-0.380676	1.15784	0.742321	0.88138
hsa-miR-4748	0.130616	0.983638	3.04727	0.746852	0.885959
hsa-miR-877-3p	0.462249	0.240435	0.749414	0.748339	0.88692
hsa-miR-4744	0.140554	0.815282	2.55651	0.749799	0.887848
hsa-miR-20a-5p	746.598	-0.0830834	0.268596	0.757075	0.890836
hsa-miR-3155a	0.137384	-0.471055	1.50562	0.754384	0.890836
hsa-miR-487b-5p	0.489466	0.310717	1.00264	0.756638	0.890836
hsa-miR-503-3p	0.0999161	-0.826102	2.64355	0.754663	0.890836
hsa-miR-5589-3p	0.150369	0.858756	2.77139	0.756664	0.890836
hsa-miR-6802-3p	0.119234	-0.501773	1.59626	0.753261	0.890836
hsa-miR-6881-3p	0.210368	0.478602	1.53765	0.755607	0.890836
hsa-miR-451a	239120	-0.0716406	0.233785	0.759271	0.891145
hsa-miR-4524a-3p	0.146607	-1.00997	3.30695	0.760054	0.891145
hsa-miR-520a-3p	0.119175	0.459819	1.5029	0.759639	0.891145
hsa-miR-6891-5p	6.82793	0.294309	0.958494	0.758802	0.891145
hsa-miR-6833-3p	0.333692	-0.272779	0.900905	0.762055	0.892693
hsa-miR-6807-5p	0.54441	-0.204099	0.687146	0.766448	0.897038
hsa-miR-4525	0.507206	0.344812	1.17033	0.768279	0.898379
hsa-miR-421	41.8345	0.0460918	0.159527	0.772637	0.901868
hsa-miR-4727-3p	0.168448	-0.328043	1.13313	0.772199	0.901868
hsa-miR-4800-5p	0.287437	-0.328962	1.14553	0.773982	0.902636
hsa-miR-3684	0.197001	-0.352505	1.23384	0.775111	0.90292
hsa-miR-548ay-5p	2.29302	0.0991451	0.347811	0.775602	0.90292
hsa-miR-4757-3p	0.249355	-0.313701	1.10398	0.776292	0.902921
hsa-miR-496	0.188831	-0.404045	1.43193	0.777815	0.903891
hsa-miR-5698	0.753707	0.354342	1.26884	0.780042	0.905677
hsa-miR-518b	0.107956	-0.866805	3.14312	0.782718	0.907178
hsa-miR-6734-3p	0.148749	-0.568925	2.05797	0.782202	0.907178
hsa-miR-3137	0.102953	0.718593	2.65648	0.786772	0.911072
hsa-miR-4723-3p	0.247072	0.376328	1.40485	0.788794	0.912608
hsa-miR-6789-3p	0.261855	0.637597	2.40114	0.790594	0.913885
hsa-miR-410-3p	10.0203	-0.09674	0.369616	0.793529	0.91647
hsa-miR-4795-3p	0.267475	-0.453406	1.75369	0.795987	0.917088
hsa-miR-6735-3p	0.139356	-0.373293	1.44508	0.796161	0.917088
hsa-miR-8485	0.416417	-0.26831	1.03387	0.795235	0.917088
hsa-miR-99a-5p	10203.3	-0.0534559	0.209142	0.798263	0.918702
hsa-miR-219b-5p	0.141686	0.383606	1.5467	0.804122	0.923825
hsa-miR-4632-5p	0.425065	0.658343	2.65368	0.804068	0.923825
hsa-miR-4734	0.207629	-0.297166	1.20342	0.804958	0.923977
hsa-miR-10b-3p	15.9783	-0.0547116	0.229592	0.811649	0.930842
hsa-miR-6785-5p	2.71346	-0.23692	0.99912	0.812557	0.93107
hsa-miR-6894-5p	0.145678	-0.479934	2.04522	0.814472	0.93245
hsa-miR-1269b	0.653938	-0.48748	2.13939	0.819756	0.93658
hsa-miR-345-3p	0.114556	-0.652127	2.84864	0.818927	0.93658
hsa-miR-6759-5p	0.103037	0.656083	2.88692	0.820221	0.93658
hsa-miR-6730-5p	0.23961	-0.785165	3.47192	0.821087	0.936753
hsa-miR-4750-5p	0.501675	0.147335	0.662394	0.823981	0.939238
hsa-miR-6795-5p	2.49381	-0.769546	3.52563	0.827217	0.941292
hsa-miR-6851-5p	0.420806	-0.47301	2.16418	0.82699	0.941292
hsa-miR-4522	0.109606	-0.333104	1.54404	0.829194	0.942723
hsa-miR-3907	0.146179	-0.487496	2.28429	0.831005	0.943964
hsa-miR-6727-5p	0.178565	0.331474	1.57372	0.833175	0.945611
hsa-miR-3692-3p	0.19688	0.284722	1.38446	0.83706	0.949199
hsa-miR-4478	0.108126	-0.921849	4.54468	0.839259	0.95005
hsa-miR-6779-5p	1.36271	-0.350861	1.72507	0.838831	0.95005
hsa-miR-6133	0.222259	-0.620171	3.08834	0.840846	0.951026
hsa-miR-1908-3p	0.159601	0.506521	2.55908	0.843099	0.951933
hsa-miR-522-3p	0.188873	0.301078	1.51905	0.842888	0.951933
hsa-miR-1228-5p	411.878	0.10842	0.557185	0.845718	0.953249
hsa-miR-6878-5p	0.183349	-0.383941	1.96835	0.845348	0.953249
hsa-miR-3194-3p	0.924785	-0.102684	0.539131	0.848947	0.956067
hsa-miR-6853-3p	0.179024	-0.350756	1.86529	0.850842	0.95738
hsa-miR-1180-3p	230.78	0.0411036	0.221362	0.852692	0.957818
hsa-miR-3681-5p	0.206556	-0.362508	1.95138	0.852625	0.957818
hsa-miR-6739-5p	0.248585	0.511684	2.79119	0.854546	0.95908
hsa-miR-4646-5p	1.29828	0.162335	0.928652	0.861231	0.960607
hsa-miR-4658	0.264193	0.325954	1.86021	0.860904	0.960607
hsa-miR-485-5p	61.9709	-0.0659425	0.373314	0.85979	0.960607
hsa-miR-5187-3p	0.104684	-0.407049	2.27084	0.857741	0.960607
hsa-miR-520f-3p	0.116948	-0.496742	2.84368	0.861329	0.960607
hsa-miR-544b	0.204356	0.49473	2.77155	0.858328	0.960607
hsa-miR-6787-5p	0.496113	0.306239	1.75869	0.861764	0.960607
hsa-miR-939-5p	11.392	-0.0772452	0.431477	0.857918	0.960607
hsa-miR-6854-3p	0.153544	0.36199	2.16022	0.866921	0.965535
hsa-miR-1910-5p	0.188152	0.442482	2.66951	0.868351	0.965941
hsa-miR-4721	0.202071	-0.340434	2.06029	0.868758	0.965941
hsa-miR-1234-3p	0.309941	-0.160181	1.0308	0.87651	0.973735
hsa-miR-1197	0.884855	-0.0886618	0.605171	0.883521	0.975202
hsa-miR-3925-5p	0.141676	-0.620134	4.16224	0.881561	0.975202
hsa-miR-4729	0.165629	0.362519	2.49598	0.884521	0.975202
hsa-miR-4747-5p	0.286103	0.220657	1.50938	0.883771	0.975202
hsa-miR-548h-5p	0.286075	-0.147619	0.996895	0.88228	0.975202
hsa-miR-643	0.655449	-0.0784253	0.537352	0.883963	0.975202
hsa-miR-6820-3p	0.198985	0.18653	1.25213	0.881577	0.975202
hsa-miR-8072	0.901651	0.183118	1.23053	0.881702	0.975202
hsa-miR-943	0.10588	-0.244473	1.60624	0.879028	0.975202
hsa-miR-548ag	1.54901	-0.0505688	0.353187	0.886149	0.976178
hsa-miR-4766-3p	0.181811	-0.345115	2.46458	0.888636	0.978096
hsa-miR-380-5p	0.775775	-0.0825848	0.615777	0.893312	0.982418
hsa-miR-3940-5p	0.745824	-0.214372	1.63427	0.895639	0.983711
hsa-miR-4707-5p	2.72106	-0.328728	2.53286	0.896736	0.983711
hsa-miR-4743-3p	0.112511	0.507761	3.89399	0.896253	0.983711
hsa-miR-4731-5p	1.83329	0.205004	1.64877	0.901048	0.987615
hsa-miR-7844-5p	0.336734	-0.364023	2.97825	0.902719	0.988621
hsa-miR-3145-3p	0.17171	0.20988	1.82	0.908192	0.993785
hsa-miR-12132	0.482541	-0.0399791	4.54538	0.992982	0.996785
hsa-miR-1229-5p	0.101195	-0.328569	4.54538	0.942374	0.996785
hsa-miR-124-3p	0.197572	0.155869	1.48026	0.916139	0.996785
hsa-miR-1266-5p	0.104954	-0.10198	2.21699	0.963311	0.996785
hsa-miR-1298-5p	1.0043	-0.0660182	0.624049	0.915749	0.996785
hsa-miR-1321	0.147704	-0.0517849	2.99958	0.986226	0.996785
hsa-miR-1537-3p	0.124079	-0.138237	1.52506	0.927776	0.996785
hsa-miR-1537-5p	0.118576	-0.110665	2.85041	0.969031	0.996785
hsa-miR-1914-3p	0.0977785	-0.0400461	4.54538	0.992971	0.996785
hsa-miR-3145-5p	0.0966415	0.0739023	2.43861	0.975824	0.996785
hsa-miR-3149	1.26955	0.117188	1.15917	0.919473	0.996785
hsa-miR-3173-3p	0.132027	-0.203428	2.35814	0.931255	0.996785
hsa-miR-328-5p	0.139691	0.0925851	4.26073	0.982663	0.996785
hsa-miR-3610	0.106345	-0.328574	4.54538	0.942373	0.996785
hsa-miR-3619-3p	0.110254	-0.0898304	1.6141	0.955618	0.996785
hsa-miR-3680-5p	0.191655	0.0678589	1.39609	0.961233	0.996785
hsa-miR-373-3p	0.12117	0.0747403	3.37668	0.982341	0.996785
hsa-miR-3909	8.19955	-0.0234142	0.275129	0.93218	0.996785
hsa-miR-4259	0.49014	-0.0402295	1.39063	0.976921	0.996785
hsa-miR-4306	20.3236	-0.0178958	0.321259	0.955577	0.996785
hsa-miR-4426	0.0990083	0.0926632	4.54536	0.983735	0.996785
hsa-miR-4433a-3p	3.67237	-0.0721532	0.923447	0.937721	0.996785
hsa-miR-4436b-3p	0.148932	-0.0591005	2.47104	0.980919	0.996785
hsa-miR-4451	0.307954	-0.184338	4.15433	0.964608	0.996785
hsa-miR-4463	1.23733	-0.195904	4.18576	0.962671	0.996785
hsa-miR-4479	0.377925	0.0512721	0.959059	0.957365	0.996785
hsa-miR-4487	0.223765	-0.0263803	1.2081	0.982579	0.996785
hsa-miR-4491	0.128062	-0.203425	2.39425	0.93229	0.996785
hsa-miR-4498	0.449304	-0.0682084	0.828745	0.934406	0.996785
hsa-miR-4501	1.21827	0.0926839	4.54536	0.983732	0.996785
hsa-miR-4513	0.103451	-0.184331	4.42273	0.966755	0.996785
hsa-miR-4516	0.563899	-0.18431	4.54538	0.967656	0.996785
hsa-miR-451b	0.21685	-0.0699944	1.39253	0.959912	0.996785
hsa-miR-4520-5p	0.122635	0.19873	3.39136	0.953272	0.996785
hsa-miR-4531	0.298736	-0.0400286	4.54538	0.992974	0.996785
hsa-miR-4644	0.168609	-0.184414	3.6634	0.959852	0.996785
hsa-miR-4655-5p	0.108885	0.0679842	2.40191	0.977419	0.996785
hsa-miR-4663	0.674001	0.229937	4.54528	0.959654	0.996785
hsa-miR-4676-5p	0.887456	0.0676733	1.06279	0.949229	0.996785
hsa-miR-4687-5p	0.108914	-0.196094	2.60198	0.939926	0.996785
hsa-miR-4697-5p	1.22817	-0.0519049	1.9337	0.978586	0.996785
hsa-miR-4698	0.764955	-0.328656	3.11569	0.915992	0.996785
hsa-miR-4700-5p	1.04937	-0.184486	1.68184	0.912653	0.996785
hsa-miR-4713-3p	0.900318	-0.0402273	1.76329	0.981799	0.996785
hsa-miR-4740-3p	0.123945	-0.184368	3.83475	0.961654	0.996785
hsa-miR-4743-5p	0.771819	-0.0485656	0.703593	0.94497	0.996785
hsa-miR-4749-5p	0.11652	0.0646676	2.04838	0.974815	0.996785
hsa-miR-4754	0.170257	-0.0206789	1.31697	0.987472	0.996785
hsa-miR-4763-3p	0.143115	-0.184421	3.02394	0.95137	0.996785
hsa-miR-4781-3p	0.574704	-0.0508624	0.56138	0.927809	0.996785
hsa-miR-4784	0.0964605	0.218892	3.17319	0.945004	0.996785
hsa-miR-4788	0.0987431	0.260548	2.43268	0.914707	0.996785
hsa-miR-5001-5p	0.303087	0.0512244	1.32115	0.969072	0.996785
hsa-miR-5006-5p	0.106912	0.229931	4.54528	0.959655	0.996785
hsa-miR-5089-5p	0.209502	-0.0517356	3.17113	0.986983	0.996785
hsa-miR-5094	0.237609	-0.170241	1.69576	0.920033	0.996785
hsa-miR-518c-5p	0.125914	-0.195892	4.54536	0.965624	0.996785
hsa-miR-5192	0.675447	0.0851846	2.49166	0.972727	0.996785
hsa-miR-519c-5p=hsa-miR-519b-5p=hsa-miR-523-5p=hsa-miR-518e-5p=hsa-miR-522-5p=hsa-miR-519a-5p	0.358825	-0.0402158	2.09748	0.984703	0.996785
hsa-miR-548c-5p=hsa-miR-548o-5p=hsa-miR-548am-5p	0.135692	-0.0401313	3.39272	0.990562	0.996785
hsa-miR-548t-3p=hsa-miR-548aa	0.258958	-0.0402116	2.00003	0.983959	0.996785
hsa-miR-5572	0.163007	-0.0400297	4.54538	0.992973	0.996785
hsa-miR-5689	0.674283	-0.0623659	0.923223	0.946142	0.996785
hsa-miR-576-3p	104.882	-0.0210417	0.292707	0.942692	0.996785
hsa-miR-599	0.124176	-0.0517672	3.05838	0.986495	0.996785
hsa-miR-601	0.339068	-0.040001	4.54538	0.992978	0.996785
hsa-miR-607	0.104515	-0.0660686	2.87058	0.981638	0.996785
hsa-miR-6070	0.128192	-0.0400737	4.54538	0.992966	0.996785
hsa-miR-6089	0.153371	0.229779	3.69499	0.950414	0.996785
hsa-miR-619-5p	0.165919	0.178305	1.94792	0.927067	0.996785
hsa-miR-6514-3p	0.488012	-0.0711202	0.999983	0.943301	0.996785
hsa-miR-6717-5p	1.03382	-0.0520509	1.48627	0.972063	0.996785
hsa-miR-6726-5p	0.175505	-0.0586541	4.03799	0.988411	0.996785
hsa-miR-6740-5p	1.51194	-0.0662854	2.51481	0.978972	0.996785
hsa-miR-6751-5p	0.157166	-0.216892	3.27239	0.947155	0.996785
hsa-miR-6752-3p	0.122252	-0.0399565	4.54538	0.992986	0.996785
hsa-miR-6753-3p	0.700714	-0.0227832	0.838841	0.978332	0.996785
hsa-miR-6758-5p	1.09541	-0.0515529	4.36947	0.990586	0.996785
hsa-miR-6761-3p	0.352207	-0.058922	2.94123	0.984017	0.996785
hsa-miR-6765-5p	0.228626	-0.0402001	2.44986	0.986908	0.996785
hsa-miR-6766-5p	0.249647	0.0926106	4.35858	0.983048	0.996785
hsa-miR-6767-3p	0.0958779	-0.328618	4.54538	0.942365	0.996785
hsa-miR-6769a-3p	0.168728	-0.0399925	4.54538	0.99298	0.996785
hsa-miR-6769b-3p	0.135078	-0.051956	1.77968	0.97671	0.996785
hsa-miR-6769b-5p	0.0978742	0.0926383	4.54536	0.98374	0.996785
hsa-miR-6777-5p	1.55491	0.0916975	0.900232	0.918868	0.996785
hsa-miR-6780a-3p	0.192845	0.222331	2.67621	0.93379	0.996785
hsa-miR-6780a-5p	2.21791	0.0326721	0.732933	0.964444	0.996785
hsa-miR-6782-5p	0.157132	0.366996	3.64448	0.919789	0.996785
hsa-miR-6784-3p	0.142269	-0.208077	2.48392	0.93324	0.996785
hsa-miR-6799-5p	0.400061	-0.0515469	4.54536	0.990952	0.996785
hsa-miR-6825-5p	0.109577	0.039719	2.38463	0.986711	0.996785
hsa-miR-6832-5p	0.101302	0.22244	2.89415	0.938736	0.996785
hsa-miR-6838-5p	0.150708	-0.0152318	1.35922	0.991059	0.996785
hsa-miR-6840-5p	0.113541	-0.0664123	2.38757	0.977809	0.996785
hsa-miR-6848-5p	0.181845	0.212302	2.4806	0.931796	0.996785
hsa-miR-6858-5p	2.92348	-0.0803603	1.00591	0.936326	0.996785
hsa-miR-6871-3p	0.143125	-0.0401323	3.32608	0.990373	0.996785
hsa-miR-6871-5p	0.10811	0.0856229	4.41454	0.984525	0.996785
hsa-miR-6880-3p	0.124031	-0.184237	4.54538	0.967668	0.996785
hsa-miR-6881-5p	0.112074	0.0856634	4.54528	0.984963	0.996785
hsa-miR-7108-5p	0.180116	-0.184481	2.29283	0.935871	0.996785
hsa-miR-7110-5p	0.172099	-0.0515755	4.54536	0.990947	0.996785
hsa-miR-7114-3p	0.228626	-0.184472	1.95605	0.924864	0.996785
hsa-miR-8071	0.119499	-0.039975	4.54538	0.992983	0.996785
hsa-miR-8083	0.106036	-0.184359	3.91521	0.962443	0.996785
hsa-miR-876-5p	0.145225	0.0733151	2.10169	0.972172	0.996785
hsa-miR-9983-3p	0.242499	-0.106105	1.25802	0.932784	0.996785
hsa-miR-517a-3p=hsa-miR-517b-3p	0.315577	-0.00422722	1.0884	0.996901	0.99995
hsa-miR-11181-3p	0.103958	0	4.54538	1	1
hsa-miR-1915-3p	0.647755	0	4.54538	1	1
hsa-miR-5787	0.647755	0	4.54538	1	1
hsa-miR-6515-5p	9.90297	0.000363015	0.426028	0.99932	1
hsa-miR-1-5p	0.0369243	-1.41744	4.54193	0.75498	NA
hsa-miR-10226	0.0127164	-0.0400444	4.54538	0.992971	NA
hsa-miR-10392-3p	0	NA	NA	NA	NA
hsa-miR-10393-3p	0.0674083	-0.977016	2.74116	0.721523	NA
hsa-miR-10394-3p	0.0529804	-0.62012	4.37632	0.887318	NA
hsa-miR-10394-5p	0.0501496	-0.0516209	4.54536	0.990939	NA
hsa-miR-10395-5p	0.00614133	-0.0400444	4.54538	0.992971	NA
hsa-miR-10397-5p	0.0025989	0.0926608	4.54536	0.983736	NA
hsa-miR-10398-5p	0.0273338	0.0926547	4.54536	0.983737	NA
hsa-miR-103b	0	NA	NA	NA	NA
hsa-miR-10400-3p	0.00563069	-0.184314	4.54538	0.967655	NA
hsa-miR-10400-5p	0.024946	-0.184321	4.54538	0.967654	NA
hsa-miR-105-5p	0.0305895	-0.472864	4.54538	0.917144	NA
hsa-miR-10522-5p	0.0295604	-0.184314	4.54538	0.967655	NA
hsa-miR-10524-5p	0.00614133	-0.0400444	4.54538	0.992971	NA
hsa-miR-10526-3p	0.0574241	-0.472864	4.54538	0.917144	NA
hsa-miR-11181-5p	0	NA	NA	NA	NA
hsa-miR-11399	0.0245449	-0.48742	4.54531	0.914602	NA
hsa-miR-1178-3p	0.0705015	0.506881	3.71333	0.891424	NA
hsa-miR-1178-5p	0	NA	NA	NA	NA
hsa-miR-1179	0.0929911	-2.147	2.41688	0.374362	NA
hsa-miR-1180-5p	0.0164517	-0.340139	4.54536	0.940348	NA
hsa-miR-1181	0.00393095	-0.184314	4.54538	0.967655	NA
hsa-miR-1182	0.00512033	-0.0400444	4.54538	0.992971	NA
hsa-miR-1199-3p	0.0138619	0	4.54538	1	NA
hsa-miR-1199-5p	0.0468182	0	4.54538	1	NA
hsa-miR-1203	0.00693616	0	4.54538	1	NA
hsa-miR-1205	0	NA	NA	NA	NA
hsa-miR-1206	0.0127164	-0.0400444	4.54538	0.992971	NA
hsa-miR-1207-5p	0.0366063	-0.039998	4.54538	0.992979	NA
hsa-miR-12113	0.00701897	0	4.54538	1	NA
hsa-miR-12114	0.0101597	-0.184314	4.54538	0.967655	NA
hsa-miR-12115	0.0232772	-0.0400335	4.54538	0.992973	NA
hsa-miR-12116	0	NA	NA	NA	NA
hsa-miR-12118	0.00724555	0.0926637	4.54536	0.983735	NA
hsa-miR-12119	0.00737016	-0.0400444	4.54538	0.992971	NA
hsa-miR-12121	0	NA	NA	NA	NA
hsa-miR-12124	0	NA	NA	NA	NA
hsa-miR-12125	0.0175713	0.0856665	4.54528	0.984963	NA
hsa-miR-12126	0	NA	NA	NA	NA
hsa-miR-12128	0	NA	NA	NA	NA
hsa-miR-12129	0	NA	NA	NA	NA
hsa-miR-12130	0.024847	-0.921844	4.54468	0.83926	NA
hsa-miR-12131	0.0147846	0.367215	4.5452	0.935607	NA
hsa-miR-1224-3p	0.00462064	0	4.54538	1	NA
hsa-miR-1225-3p	0.00350603	-0.184314	4.54538	0.967655	NA
hsa-miR-1225-5p	0.0419645	0.213126	4.54509	0.9626	NA
hsa-miR-1227-5p	0.00700501	0	4.54538	1	NA
hsa-miR-122b-3p	0.0179237	-0.0545822	4.54536	0.990419	NA
hsa-miR-1231	0.0451532	-0.184261	4.54538	0.967664	NA
hsa-miR-1233-3p	0.0210945	0.0856573	4.54528	0.984964	NA
hsa-miR-1233-5p	0.0349966	-0.195872	4.54536	0.965628	NA
hsa-miR-1236-3p	0	NA	NA	NA	NA
hsa-miR-1236-5p	0.0718782	-0.515334	3.65636	0.887916	NA
hsa-miR-1237-3p	0.0831973	0.2094	2.11227	0.921031	NA
hsa-miR-1237-5p	0.00462064	0	4.54538	1	NA
hsa-miR-124-5p	0.0106812	-0.32858	4.54538	0.942372	NA
hsa-miR-1243	0.0102056	-0.328577	4.54538	0.942373	NA
hsa-miR-1244	0.00321035	-0.184314	4.54538	0.967655	NA
hsa-miR-1245a	0.093823	-2.50316	2.03281	0.218183	NA
hsa-miR-1245b-5p	0.0820206	-2.09977	2.66412	0.430598	NA
hsa-miR-1249-5p	0.03632	-0.921847	4.54468	0.839259	NA
hsa-miR-1251-5p	0.0238304	0.177695	4.54522	0.968815	NA
hsa-miR-1253	0.00363806	-0.0400466	4.54538	0.99297	NA
hsa-miR-1255b-2-3p	0	NA	NA	NA	NA
hsa-miR-1257	0	NA	NA	NA	NA
hsa-miR-1261	0.0028625	-0.184314	4.54538	0.967655	NA
hsa-miR-1263	0.00691429	-0.32858	4.54538	0.942372	NA
hsa-miR-1264	0.0257648	-0.340148	4.54536	0.940347	NA
hsa-miR-1265	0.0044728	-0.184314	4.54538	0.967655	NA
hsa-miR-1266-3p	0.00296205	-0.0400412	4.54538	0.992971	NA
hsa-miR-1267	0.0159101	-0.328571	4.54538	0.942374	NA
hsa-miR-1268b	0.0510977	0.0926437	4.54536	0.983739	NA
hsa-miR-1271-3p	0.0410352	-1.09747	4.02276	0.784996	NA
hsa-miR-128-2-5p	0.00567115	-0.0516057	4.54536	0.990941	NA
hsa-miR-1281	0.00385642	-0.0400444	4.54538	0.992971	NA
hsa-miR-1283	0.0430199	0.363757	4.5397	0.936135	NA
hsa-miR-1288-5p	0.0318953	-0.0400322	4.54538	0.992973	NA
hsa-miR-1292-3p	0	NA	NA	NA	NA
hsa-miR-1298-3p	0	NA	NA	NA	NA
hsa-miR-1302	0.0329139	0.222943	4.5452	0.960879	NA
hsa-miR-1305	0.0223335	-0.0400454	4.54538	0.992971	NA
hsa-miR-1343-5p	0.0105669	0.09267	4.54536	0.983734	NA
hsa-miR-135b-3p	0.0115114	-0.472847	4.54538	0.917147	NA
hsa-miR-138-1-3p	0.0245482	-0.763434	4.54506	0.866607	NA
hsa-miR-138-2-3p	0.0030968	0.0926608	4.54536	0.983736	NA
hsa-miR-1469	0.0190782	-0.0400335	4.54538	0.992973	NA
hsa-miR-1471	0	NA	NA	NA	NA
hsa-miR-147a	0.0587423	-0.994984	4.29253	0.816698	NA
hsa-miR-149-3p	0.0216573	-0.18432	4.54538	0.967654	NA
hsa-miR-153-5p	0	NA	NA	NA	NA
hsa-miR-1539	0.0101597	-0.184314	4.54538	0.967655	NA
hsa-miR-155-3p	0.00669702	-0.32858	4.54538	0.942372	NA
hsa-miR-1587	0.0284433	-0.328582	4.54538	0.942372	NA
hsa-miR-181d-3p	0.0420559	0.169725	3.19753	0.957668	NA
hsa-miR-187-5p	0.0582923	0.367175	4.5452	0.935615	NA
hsa-miR-188-3p	0.0471468	-1.25217	3.94138	0.750715	NA
hsa-miR-1909-3p	0.0807204	-0.472857	4.54538	0.917145	NA
hsa-miR-1909-5p	0.0820931	0.356565	2.46267	0.884878	NA
hsa-miR-1911-5p	0.0116615	-0.19884	4.54536	0.965107	NA
hsa-miR-1912-3p	0.0150134	-0.0400447	4.54538	0.992971	NA
hsa-miR-1913	0.00969158	0.0856665	4.54528	0.984963	NA
hsa-miR-1914-5p	0.0851445	0.534111	3.59409	0.881863	NA
hsa-miR-196a-1-3p	0.00190874	0.0896978	4.54536	0.984256	NA
hsa-miR-196a-3p	0.00827548	-0.0400488	4.54538	0.99297	NA
hsa-miR-196b-3p	0.0633049	-1.13213	2.76974	0.682724	NA
hsa-miR-1972	0.0209171	-0.0515916	4.54536	0.990944	NA
hsa-miR-19a-5p	0.0390925	-0.0516236	4.54536	0.990938	NA
hsa-miR-19b-2-5p	0.0781043	-0.195927	4.06976	0.961603	NA
hsa-miR-200c-5p	0.0150992	-0.0516057	4.54536	0.990941	NA
hsa-miR-203b-3p	0.0184672	-0.0400488	4.54538	0.99297	NA
hsa-miR-205-3p	0.0127164	-0.0400444	4.54538	0.992971	NA
hsa-miR-208a-5p	0	NA	NA	NA	NA
hsa-miR-208b-5p	0	NA	NA	NA	NA
hsa-miR-211-3p	0.0733408	-0.184334	4.54538	0.967651	NA
hsa-miR-2113	0.0270042	0.0926442	4.54536	0.983739	NA
hsa-miR-2114-3p	0.0335922	-0.914571	4.5447	0.840512	NA
hsa-miR-2116-5p	0.0747097	-2.22125	3.65719	0.543609	NA
hsa-miR-2117	0.0280759	0	4.54538	1	NA
hsa-miR-216b-3p	0.088318	0.172169	2.11016	0.934972	NA
hsa-miR-218-1-3p	0.0294801	-0.961206	4.54457	0.832492	NA
hsa-miR-218-2-3p	0.0207505	-0.340143	4.54536	0.940348	NA
hsa-miR-219b-3p	0.0273353	-0.745123	4.5451	0.869779	NA
hsa-miR-2276-5p	0.0213503	-0.184311	4.54538	0.967655	NA
hsa-miR-2392	0.047199	-0.0400379	4.54538	0.992972	NA
hsa-miR-2467-3p	0.0371713	0.0856602	4.54528	0.984964	NA
hsa-miR-2467-5p	0.0265628	-0.800311	4.54463	0.860215	NA
hsa-miR-2681-5p	0.0633683	-0.37392	3.35862	0.911354	NA
hsa-miR-2861	0.0116786	0	4.54538	1	NA
hsa-miR-297	0.0219323	0	4.54538	1	NA
hsa-miR-301b-5p	0.0404015	-0.4729	4.03165	0.906625	NA
hsa-miR-302a-3p	0.0196962	-0.785436	4.54502	0.862799	NA
hsa-miR-302a-5p	0.0939999	-1.71099	2.06744	0.407904	NA
hsa-miR-302b-3p	0.0393486	-1.48602	4.54134	0.743501	NA
hsa-miR-302c-3p	0.00905633	-0.32858	4.54538	0.942372	NA
hsa-miR-302c-5p	0.0590762	-0.0400353	4.54538	0.992972	NA
hsa-miR-302d-3p	0.050729	-1.71447	4.42574	0.698471	NA
hsa-miR-3059-3p	0.046312	-0.184335	4.54538	0.967651	NA
hsa-miR-3059-5p	0.0184392	-0.614487	4.54534	0.892461	NA
hsa-miR-3074-3p	0.0414555	0.384656	3.57921	0.914416	NA
hsa-miR-3116	0.0846176	-0.69029	3.25588	0.832097	NA
hsa-miR-3117-5p	0.00405179	-0.184314	4.54538	0.967655	NA
hsa-miR-3124-3p	0.0134967	-0.0516027	4.54536	0.990942	NA
hsa-miR-3126-3p	0.0120615	-0.614482	4.54534	0.892462	NA
hsa-miR-3132	0.0139833	-0.0516102	4.54536	0.990941	NA
hsa-miR-3134	0.065084	-0.590763	2.51876	0.814562	NA
hsa-miR-3136-3p	0.00393095	-0.184314	4.54538	0.967655	NA
hsa-miR-3141	0.0845471	-0.0516121	4.54536	0.99094	NA
hsa-miR-3142	0.0118605	0.0926592	4.54536	0.983736	NA
hsa-miR-3144-5p	0	NA	NA	NA	NA
hsa-miR-3147	0	NA	NA	NA	NA
hsa-miR-3150a-3p	0.0682977	0.730579	2.72064	0.78829	NA
hsa-miR-3152-3p	0.0149105	-0.614482	4.54534	0.892462	NA
hsa-miR-3153	0.0229417	-0.0400373	4.54538	0.992972	NA
hsa-miR-3155b	0.00699448	-0.184318	4.54538	0.967654	NA
hsa-miR-3156-5p	0.0858701	-1.17151	3.1982	0.714138	NA
hsa-miR-3158-5p	0.0518865	-0.0720725	4.54503	0.987348	NA
hsa-miR-3159	0.0256014	-0.195892	4.54536	0.965624	NA
hsa-miR-3160-5p	0.0209998	-0.0400136	4.54538	0.992976	NA
hsa-miR-3162-3p	0	NA	NA	NA	NA
hsa-miR-3162-5p	0.0276606	-0.195874	4.54536	0.965627	NA
hsa-miR-3165	0.0904465	1.29225	2.68504	0.630319	NA
hsa-miR-3167	0.00417608	0	4.54538	1	NA
hsa-miR-3169	0	NA	NA	NA	NA
hsa-miR-3170	0.0867204	-1.56076	2.68794	0.561474	NA
hsa-miR-3177-5p	0.0627923	0.45704	3.35034	0.891492	NA
hsa-miR-3178	0	NA	NA	NA	NA
hsa-miR-3181	0.0151087	-0.328577	4.54538	0.942373	NA
hsa-miR-3182	0.0555624	-1.6016	3.07981	0.603043	NA
hsa-miR-3184-5p	0.0346392	0.222947	4.5452	0.960878	NA
hsa-miR-3185	0.0936364	0	4.54538	1	NA
hsa-miR-3186-3p	0.0874314	1.84609	2.22314	0.406315	NA
hsa-miR-3189-3p	0.00512033	-0.0400444	4.54538	0.992971	NA
hsa-miR-3191-5p	0.0946753	0.471265	2.67102	0.859951	NA
hsa-miR-3192-3p	0.0468334	0.229927	4.54528	0.959656	NA
hsa-miR-3193	0.0466559	-0.384906	2.8456	0.892403	NA
hsa-miR-3194-5p	0.0389289	-1.15774	4.54376	0.798879	NA
hsa-miR-3195	0.0254381	-0.961206	4.54457	0.832492	NA
hsa-miR-3197	0.0326017	-1.09203	4.54406	0.810082	NA
hsa-miR-3201	0.00764523	0	4.54538	1	NA
hsa-miR-320a-5p	0.0612227	-1.70724	4.26969	0.689267	NA
hsa-miR-323b-5p	0.0215445	-0.195869	4.54536	0.965628	NA
hsa-miR-33b-5p	0.0545782	0.3635	3.85944	0.924962	NA
hsa-miR-346	0.0656917	-1.6435	3.34251	0.622933	NA
hsa-miR-34b-5p	0.0162733	-0.472847	4.54538	0.917147	NA
hsa-miR-3529-3p	0.0044728	-0.184314	4.54538	0.967655	NA
hsa-miR-3529-5p	0.0710173	-1.5603	3.31713	0.638086	NA
hsa-miR-3606-5p	0.00262759	-0.184314	4.54538	0.967655	NA
hsa-miR-3612	0.0397847	-0.328589	4.54538	0.942371	NA
hsa-miR-3616-3p	0.0085246	-0.32858	4.54538	0.942372	NA
hsa-miR-3616-5p	0.0261102	-1.03919	4.54427	0.819116	NA
hsa-miR-3617-3p	0.0379379	-1.35216	4.5425	0.765957	NA
hsa-miR-3619-5p	0.0249563	-0.472851	4.54538	0.917146	NA
hsa-miR-3620-3p	0.0440859	-0.0586104	4.53953	0.989699	NA
hsa-miR-3621	0.00258348	0	4.54538	1	NA
hsa-miR-3622b-3p	0.0540518	-0.785415	4.35649	0.856928	NA
hsa-miR-3622b-5p	0.0539977	-0.620132	4.54533	0.891479	NA
hsa-miR-3649	0	NA	NA	NA	NA
hsa-miR-3650	0.0484204	-0.0400395	4.54538	0.992972	NA
hsa-miR-3651	0.0290554	0.085673	4.54528	0.984962	NA
hsa-miR-3652	0.0441374	-0.487415	4.54531	0.914603	NA
hsa-miR-3654	0.0136391	0.0926623	4.54536	0.983735	NA
hsa-miR-3655	0.0143481	-0.184314	4.54538	0.967655	NA
hsa-miR-3657	0.0461072	-0.0400553	4.54538	0.992969	NA
hsa-miR-3658	0	NA	NA	NA	NA
hsa-miR-3659	0.0485371	0.367261	4.5452	0.935599	NA
hsa-miR-3660	0.0201555	-0.195881	4.54536	0.965626	NA
hsa-miR-3662	0.00459975	-0.184314	4.54538	0.967655	NA
hsa-miR-3663-3p	0.00789678	0.342967	4.54521	0.939851	NA
hsa-miR-3663-5p	0.0681116	0.0855838	4.20195	0.98375	NA
hsa-miR-3664-5p	0.0336043	0.229931	4.54528	0.959655	NA
hsa-miR-3665	0.0746216	-0.0400299	4.54538	0.992973	NA
hsa-miR-3667-3p	0.0439183	-1.46711	4.53552	0.746339	NA
hsa-miR-3667-5p	0.0884827	-1.70058	2.1011	0.418299	NA
hsa-miR-3668	0.0654516	-0.0400356	4.54538	0.992972	NA
hsa-miR-3671	0	NA	NA	NA	NA
hsa-miR-3672	0	NA	NA	NA	NA
hsa-miR-3675-3p	0.0505892	0.229922	4.39926	0.958319	NA
hsa-miR-3677-5p	0.0069927	-0.32858	4.54538	0.942372	NA
hsa-miR-3678-3p	0.0373145	0.335331	4.0877	0.93462	NA
hsa-miR-3678-5p	0.0685849	1.0816	2.51685	0.667381	NA
hsa-miR-3679-3p	0.0114888	-0.472847	4.54538	0.917147	NA
hsa-miR-3681-3p	0	NA	NA	NA	NA
hsa-miR-3682-5p	0.00459975	-0.184314	4.54538	0.967655	NA
hsa-miR-3683	0.049564	-0.614509	4.54534	0.892457	NA
hsa-miR-3686	0.0389301	0.198726	4.54521	0.965126	NA
hsa-miR-3688-5p	0.00321035	-0.184314	4.54538	0.967655	NA
hsa-miR-3689a-5p=hsa-miR-3689b-5p=hsa-miR-3689e	0	NA	NA	NA	NA
hsa-miR-3689f	0	NA	NA	NA	NA
hsa-miR-3691-3p	0.0780095	-0.110318	2.95871	0.970257	NA
hsa-miR-371a-3p	0.0760699	-0.344692	3.61051	0.923942	NA
hsa-miR-371a-5p	0.062353	0.328072	3.36479	0.922328	NA
hsa-miR-371b-3p	0.0340657	-0.472861	4.54538	0.917145	NA
hsa-miR-374c-3p	0.0103328	-0.184311	4.54538	0.967655	NA
hsa-miR-376c-5p	0.0119495	-0.472847	4.54538	0.917147	NA
hsa-miR-383-3p	0	NA	NA	NA	NA
hsa-miR-383-5p	0.0777276	-0.487492	2.45843	0.842815	NA
hsa-miR-3908	0.0169168	0	4.54538	1	NA
hsa-miR-3912-5p	0	NA	NA	NA	NA
hsa-miR-3913-3p	0.0103181	0.229936	4.54528	0.959654	NA
hsa-miR-3915	0.0117282	-0.614482	4.54534	0.892462	NA
hsa-miR-3916	0.0697377	-1.7052	3.69121	0.644107	NA
hsa-miR-3921	0.0152754	-0.0400533	4.54538	0.992969	NA
hsa-miR-3922-3p	0.0191383	0.229924	4.54528	0.959656	NA
hsa-miR-3922-5p	0.00385407	-0.184314	4.54538	0.967655	NA
hsa-miR-3923	0.00346808	0	4.54538	1	NA
hsa-miR-3924	0	NA	NA	NA	NA
hsa-miR-3925-3p	0.0169324	-0.184327	4.54538	0.967653	NA
hsa-miR-3926	0.0151794	-0.620123	4.54533	0.891481	NA
hsa-miR-3928-5p	0.0298248	-0.515456	4.54491	0.909702	NA
hsa-miR-3929	0.0541883	-0.0400432	4.54538	0.992971	NA
hsa-miR-3936	0.0658793	0.229973	4.54528	0.959647	NA
hsa-miR-3937	0.006751	-0.184318	4.54538	0.967654	NA
hsa-miR-3938	0.0525241	0.87773	3.4368	0.798421	NA
hsa-miR-3941	0.0120577	-0.328569	4.54538	0.942374	NA
hsa-miR-3942-3p	0.0164416	-0.472844	4.54538	0.917148	NA
hsa-miR-3943	0.0126959	-0.472847	4.54538	0.917147	NA
hsa-miR-3945	0.00441907	0	4.54538	1	NA
hsa-miR-3960	0.0478666	-0.0400427	4.54538	0.992971	NA
hsa-miR-3974	0	NA	NA	NA	NA
hsa-miR-3976	0.00501547	0	4.54538	1	NA
hsa-miR-410-5p	0.0433759	0.222927	4.5452	0.960882	NA
hsa-miR-412-3p	0.0775438	-0.38638	3.29867	0.906756	NA
hsa-miR-4253	0.0224049	0	4.54538	1	NA
hsa-miR-4254	0.00348668	-0.184314	4.54538	0.967655	NA
hsa-miR-4255	0	NA	NA	NA	NA
hsa-miR-4257	0	NA	NA	NA	NA
hsa-miR-4261	0	NA	NA	NA	NA
hsa-miR-4262	0.0147032	-0.472847	4.54538	0.917147	NA
hsa-miR-4265	0.023971	-0.0400247	4.54538	0.992974	NA
hsa-miR-4267	0.0306569	0	4.54538	1	NA
hsa-miR-4271	0.0786162	-0.0400289	4.54538	0.992974	NA
hsa-miR-4272	0.00385642	-0.0400444	4.54538	0.992971	NA
hsa-miR-4273	0.00459975	-0.184314	4.54538	0.967655	NA
hsa-miR-4279	0	NA	NA	NA	NA
hsa-miR-4281	0.00258348	0	4.54538	1	NA
hsa-miR-4283	0	NA	NA	NA	NA
hsa-miR-4284	0.0140925	-0.614482	4.54534	0.892462	NA
hsa-miR-4289	0.0211028	0.0926466	4.54536	0.983738	NA
hsa-miR-4291	0	NA	NA	NA	NA
hsa-miR-4292	0	NA	NA	NA	NA
hsa-miR-4296	0.0197522	0	4.54538	1	NA
hsa-miR-4297	0.0660199	-0.040008	4.54538	0.992977	NA
hsa-miR-4298	0	NA	NA	NA	NA
hsa-miR-4300	0	NA	NA	NA	NA
hsa-miR-4302	0.0252778	0	4.54538	1	NA
hsa-miR-4303	0	NA	NA	NA	NA
hsa-miR-4308	0.0755126	0	4.54538	1	NA
hsa-miR-4314	0.0142951	-0.184314	4.54538	0.967655	NA
hsa-miR-4315	0.00835002	-0.184318	4.54538	0.967654	NA
hsa-miR-4316	0.0107011	0	4.54538	1	NA
hsa-miR-4317	0.00561397	-0.32858	4.54538	0.942372	NA
hsa-miR-4318	0.00428407	0.0926608	4.54536	0.983736	NA
hsa-miR-4321	0.00452816	-0.184314	4.54538	0.967655	NA
hsa-miR-4322	0.0075067	-0.0400459	4.54538	0.992971	NA
hsa-miR-4324	0.0210787	-0.195881	4.54536	0.965626	NA
hsa-miR-4325	0	NA	NA	NA	NA
hsa-miR-4328	0.0062575	-0.32858	4.54538	0.942372	NA
hsa-miR-4329	0	NA	NA	NA	NA
hsa-miR-433-5p	0.0524948	0.466201	3.43702	0.892105	NA
hsa-miR-4330	0.0142951	-0.184314	4.54538	0.967655	NA
hsa-miR-4420	0.0320215	-0.0400123	4.54538	0.992976	NA
hsa-miR-4422	0.0161678	-0.328571	4.54538	0.942374	NA
hsa-miR-4423-3p	0.0376912	-1.25783	4.07435	0.757535	NA
hsa-miR-4423-5p	0.0840728	-1.85756	3.21887	0.563883	NA
hsa-miR-4424	0.0805845	-0.237355	2.11128	0.910489	NA
hsa-miR-4427	0.0169692	0.0926562	4.54536	0.983736	NA
hsa-miR-4428	0.0175109	-0.472847	4.54538	0.917147	NA
hsa-miR-4431	0	NA	NA	NA	NA
hsa-miR-4432	0.0132011	-0.328589	4.54538	0.942371	NA
hsa-miR-4434	0.0107011	0	4.54538	1	NA
hsa-miR-4436a	0.0402008	0.367207	4.5452	0.935609	NA
hsa-miR-4436b-5p	0.0138465	0	4.54538	1	NA
hsa-miR-4438	0.00462064	0	4.54538	1	NA
hsa-miR-4442	0.0211114	-0.620123	4.54533	0.891481	NA
hsa-miR-4444	0.0274949	-0.340139	4.54536	0.940348	NA
hsa-miR-4445-3p	0.00614133	-0.0400444	4.54538	0.992971	NA
hsa-miR-4445-5p	0.0136287	-0.0400233	4.54538	0.992975	NA
hsa-miR-4446-5p	0.0731536	0.930431	2.70485	0.730857	NA
hsa-miR-4447	0.0486498	-0.184307	4.54538	0.967656	NA
hsa-miR-4448	0.00441907	0	4.54538	1	NA
hsa-miR-4450	0.067122	-0.0401386	3.73336	0.991422	NA
hsa-miR-4456	0	NA	NA	NA	NA
hsa-miR-4457	0	NA	NA	NA	NA
hsa-miR-4462	0.00559725	0	4.54538	1	NA
hsa-miR-4464	0.0156785	-0.0400383	4.54538	0.992972	NA
hsa-miR-4466	0.0276179	0	4.54538	1	NA
hsa-miR-4468	0	NA	NA	NA	NA
hsa-miR-4469	0.0316212	-0.34014	4.54536	0.940348	NA
hsa-miR-4471	0.0130569	0.0926516	4.54536	0.983737	NA
hsa-miR-4472	0.0217453	-0.0400441	4.54538	0.992971	NA
hsa-miR-4474-5p	0.00346808	0	4.54538	1	NA
hsa-miR-4476	0.00700501	0	4.54538	1	NA
hsa-miR-4477a	0.0830066	0.356043	2.07409	0.863703	NA
hsa-miR-448	0.0100902	-0.0400503	4.54538	0.99297	NA
hsa-miR-4480	0	NA	NA	NA	NA
hsa-miR-4481	0	NA	NA	NA	NA
hsa-miR-4483	0.0723793	-1.74921	2.97129	0.556058	NA
hsa-miR-4484	0.0527493	-0.642378	4.54501	0.887604	NA
hsa-miR-4486	0.00563069	-0.184314	4.54538	0.967655	NA
hsa-miR-4488	0.00262759	-0.184314	4.54538	0.967655	NA
hsa-miR-4489	3.2205	2.80351	0.646066	NA	NA
hsa-miR-4490	0.0806519	0	4.54538	1	NA
hsa-miR-4492	0.0220801	-0.472847	4.54538	0.917147	NA
hsa-miR-4494	0.0112802	0	4.54538	1	NA
hsa-miR-4495	0	NA	NA	NA	NA
hsa-miR-4497	0.0226825	-0.785436	4.54502	0.862799	NA
hsa-miR-4499	0.00709614	0	4.54538	1	NA
hsa-miR-449b-3p	0.0164679	-0.328564	4.54538	0.942375	NA
hsa-miR-449b-5p	0.00636852	-0.32858	4.54538	0.942372	NA
hsa-miR-449c-3p	0.00348668	-0.184314	4.54538	0.967655	NA
hsa-miR-4502	0.0472633	-0.0400255	4.54538	0.992974	NA
hsa-miR-4505	0.00734309	-0.184311	4.54538	0.967655	NA
hsa-miR-4506	0.0455474	-0.32858	4.54538	0.942372	NA
hsa-miR-4507	0.0618443	-0.487465	3.76496	0.896983	NA
hsa-miR-4508	0.0655007	-0.0545215	4.54536	0.99043	NA
hsa-miR-4509	0.00348668	-0.184314	4.54538	0.967655	NA
hsa-miR-450b-3p	0.00462064	0	4.54538	1	NA
hsa-miR-4512	0.067921	-0.0515844	4.54536	0.990945	NA
hsa-miR-4514	0	NA	NA	NA	NA
hsa-miR-4515	0.0161946	0.472303	4.54512	0.917237	NA
hsa-miR-4517	0.0209815	-0.328577	4.54538	0.942373	NA
hsa-miR-4519	0.0150134	-0.0400447	4.54538	0.992971	NA
hsa-miR-452-3p	0	NA	NA	NA	NA
hsa-miR-4520-2-3p	0.0841688	0.372721	3.61803	0.917949	NA
hsa-miR-4520-3p	0.0181347	0.0926495	4.54536	0.983738	NA
hsa-miR-4523	0.0302582	-1.07974	4.54411	0.812181	NA
hsa-miR-4524a-5p	0.0254907	-0.921844	4.54468	0.83926	NA
hsa-miR-4526	0.0381263	-0.364179	4.08396	0.928944	NA
hsa-miR-4528	0.00321035	-0.184314	4.54538	0.967655	NA
hsa-miR-4530	0.00452816	-0.184314	4.54538	0.967655	NA
hsa-miR-4534	0.00692327	0	4.54538	1	NA
hsa-miR-4535	0.0772385	0	4.54538	1	NA
hsa-miR-4536-3p	0.027996	-0.639708	4.54461	0.888058	NA
hsa-miR-4537	0.00275147	-0.184314	4.54538	0.967655	NA
hsa-miR-4538	0.069362	-0.0400354	4.54538	0.992972	NA
hsa-miR-4539	0.0213143	-0.195872	4.54536	0.965628	NA
hsa-miR-4540	0	NA	NA	NA	NA
hsa-miR-4632-3p	0.0572245	-1.20014	4.54352	0.79167	NA
hsa-miR-4633-5p	0.00346808	0	4.54538	1	NA
hsa-miR-4634	0.00825827	-0.32858	4.54538	0.942372	NA
hsa-miR-4636	0.0939719	-2.0241	2.05945	0.32569	NA
hsa-miR-4639-3p	0.02595	-0.472858	4.54538	0.917145	NA
hsa-miR-4640-3p	0.0257101	-0.620123	4.54533	0.891481	NA
hsa-miR-4640-5p	0.0140138	-0.32858	4.54538	0.942372	NA
hsa-miR-4641	0.00734074	-0.32858	4.54538	0.942372	NA
hsa-miR-4642	0.00258348	0	4.54538	1	NA
hsa-miR-4645-5p	0.00547801	0.0926608	4.54536	0.983736	NA
hsa-miR-4646-3p	0.0892187	-0.0589449	2.92968	0.983948	NA
hsa-miR-4648	0.0719359	0.616606	4.13428	0.88144	NA
hsa-miR-4651	0	NA	NA	NA	NA
hsa-miR-4652-5p	0	NA	NA	NA	NA
hsa-miR-4653-3p	0.0835313	0.515652	2.66479	0.846563	NA
hsa-miR-4656	0	NA	NA	NA	NA
hsa-miR-466	0.0221533	-0.917865	4.54469	0.839945	NA
hsa-miR-4661-3p	0.0191056	-0.184308	4.54538	0.967656	NA
hsa-miR-4662a-3p	0.0948717	0.515617	2.6457	0.84548	NA
hsa-miR-4662b	0.0403204	-0.472864	4.54538	0.917144	NA
hsa-miR-4664-5p	0.0381281	-0.195872	4.54536	0.965628	NA
hsa-miR-4666a-3p	0.0339685	-0.195878	4.54536	0.965626	NA
hsa-miR-4666a-5p	0.0143384	0	4.54538	1	NA
hsa-miR-4666b	0.00559725	0	4.54538	1	NA
hsa-miR-4667-3p	0.0141634	-0.0516102	4.54536	0.990941	NA
hsa-miR-4668-3p	0.00385407	-0.184314	4.54538	0.967655	NA
hsa-miR-4670-3p	0.0475407	-1.39449	3.94887	0.723985	NA
hsa-miR-4670-5p	0.0253155	-0.0586135	4.54528	0.989711	NA
hsa-miR-4671-3p	0.0654019	0.22821	3.37205	0.946043	NA
hsa-miR-4673	0	NA	NA	NA	NA
hsa-miR-4674	0.051594	0.155231	3.87798	0.96807	NA
hsa-miR-4675	0.0100309	0	4.54538	1	NA
hsa-miR-4680-3p	0.0236868	-0.933019	4.54465	0.837337	NA
hsa-miR-4680-5p	0.042857	-0.257872	4.54417	0.954746	NA
hsa-miR-4681	0.00321035	-0.184314	4.54538	0.967655	NA
hsa-miR-4682	0.0325164	-0.0400086	4.54538	0.992977	NA
hsa-miR-4684-3p	0.0882836	-1.02169	2.115	0.629047	NA
hsa-miR-4684-5p	0.0101315	0.0716462	4.54528	0.987424	NA
hsa-miR-4685-5p	0.00449757	0	4.54538	1	NA
hsa-miR-4689	0.0201013	0	4.54538	1	NA
hsa-miR-4690-5p	0.00393095	-0.184314	4.54538	0.967655	NA
hsa-miR-4691-3p	0.0591444	-0.0515879	4.54536	0.990945	NA
hsa-miR-4693-3p	0.0596226	-0.0400464	4.54538	0.99297	NA
hsa-miR-4694-3p	0.0108927	-0.472847	4.54538	0.917147	NA
hsa-miR-4694-5p	0.00791703	-0.32858	4.54538	0.942372	NA
hsa-miR-4695-5p	0.0928727	0.071673	3.17111	0.981968	NA
hsa-miR-4696	0.00393095	-0.184314	4.54538	0.967655	NA
hsa-miR-4697-3p	0.0712645	-1.10394	3.30433	0.738313	NA
hsa-miR-4699-5p	0.00296205	-0.0400412	4.54538	0.992971	NA
hsa-miR-4701-3p	0	NA	NA	NA	NA
hsa-miR-4703-3p	0.0321521	-1.12412	4.54393	0.804606	NA
hsa-miR-4704-5p	0.00348668	-0.184314	4.54538	0.967655	NA
hsa-miR-4706	0.0221368	-0.328582	4.54538	0.942372	NA
hsa-miR-4708-3p	0.0501596	0.367245	4.5452	0.935602	NA
hsa-miR-4708-5p	0.0198231	0.229959	4.54528	0.95965	NA
hsa-miR-4711-3p	0.0536116	-0.328579	4.54538	0.942372	NA
hsa-miR-4711-5p	0.00693678	-0.32858	4.54538	0.942372	NA
hsa-miR-4712-3p	0.0384772	0.092653	4.54536	0.983737	NA
hsa-miR-4714-3p	0.0173296	-0.184313	4.54538	0.967655	NA
hsa-miR-4715-3p	0.0521587	-0.775091	4.54504	0.864589	NA
hsa-miR-4715-5p	0.084918	-1.87177	2.43636	0.442329	NA
hsa-miR-4716-3p	0.0482575	-0.0586062	4.54528	0.989712	NA
hsa-miR-4717-5p	0.0122963	-0.195872	4.54536	0.965628	NA
hsa-miR-4718	0.0306888	-0.0400189	4.54538	0.992975	NA
hsa-miR-4720-5p	0.00393095	-0.184314	4.54538	0.967655	NA
hsa-miR-4722-5p	0.0348275	-0.0515995	4.54536	0.990942	NA
hsa-miR-4724-3p	0.004411	-0.184314	4.54538	0.967655	NA
hsa-miR-4725-3p	0.0682237	-1.43296	2.48881	0.564778	NA
hsa-miR-4725-5p	0.0131916	-0.472847	4.54538	0.917147	NA
hsa-miR-4727-5p	0.02746	-0.195863	4.54536	0.965629	NA
hsa-miR-4728-5p	0.00405179	-0.184314	4.54538	0.967655	NA
hsa-miR-4730	0.00691429	-0.32858	4.54538	0.942372	NA
hsa-miR-4731-3p	0.00549008	-0.32858	4.54538	0.942372	NA
hsa-miR-4733-3p	0.0300537	-0.184323	4.54538	0.967653	NA
hsa-miR-4733-5p	0.0219487	-0.47283	4.54538	0.91715	NA
hsa-miR-4735-3p	0	NA	NA	NA	NA
hsa-miR-4735-5p	0.0120277	-0.195872	4.54536	0.965628	NA
hsa-miR-4737	0.0126929	-0.184315	4.54538	0.967655	NA
hsa-miR-4739	0.00564009	0	4.54538	1	NA
hsa-miR-4740-5p	0.0789905	-2.09513	2.67054	0.432728	NA
hsa-miR-4745-3p	0.0406774	0.352737	4.54484	0.938136	NA
hsa-miR-4746-3p	0.0193113	-0.184297	4.54538	0.967658	NA
hsa-miR-4747-3p	0.0271961	-0.0400569	4.54538	0.992969	NA
hsa-miR-4750-3p	0	NA	NA	NA	NA
hsa-miR-4751	0.0118451	0.0926621	4.54536	0.983735	NA
hsa-miR-4752	0.0284412	-0.195886	4.54536	0.965625	NA
hsa-miR-4756-3p	0	NA	NA	NA	NA
hsa-miR-4756-5p	0	NA	NA	NA	NA
hsa-miR-4757-5p	0.0603762	-0.799958	3.35775	0.811693	NA
hsa-miR-4758-3p	0.01989	-0.645342	4.54502	0.887089	NA
hsa-miR-4758-5p	0.00563069	-0.184314	4.54538	0.967655	NA
hsa-miR-4759	0.0291332	-0.0400557	4.54538	0.992969	NA
hsa-miR-4760-5p	0.00922039	-0.184318	4.54538	0.967654	NA
hsa-miR-4761-3p	0.0488095	-1.03571	3.46856	0.765245	NA
hsa-miR-4761-5p	0	NA	NA	NA	NA
hsa-miR-4762-5p	0.0137193	-0.328577	4.54538	0.942373	NA
hsa-miR-4763-5p	0	NA	NA	NA	NA
hsa-miR-4764-5p	0.035367	-0.472855	4.54538	0.917146	NA
hsa-miR-4766-5p	0.0429441	0.218656	3.55506	0.950957	NA
hsa-miR-4768-3p	0.0044728	-0.184314	4.54538	0.967655	NA
hsa-miR-4768-5p	0.0695765	-0.623343	3.68114	0.865534	NA
hsa-miR-4769-3p	0.00348668	-0.184314	4.54538	0.967655	NA
hsa-miR-4769-5p	0.00393095	-0.184314	4.54538	0.967655	NA
hsa-miR-4770	0.0554789	-1.58052	3.06822	0.606464	NA
hsa-miR-4771	0.0197522	0	4.54538	1	NA
hsa-miR-4774-3p	0.00393095	-0.184314	4.54538	0.967655	NA
hsa-miR-4774-5p	0.0375825	0.501676	4.54509	0.91211	NA
hsa-miR-4776-3p	0.00258348	0	4.54538	1	NA
hsa-miR-4776-5p	0.00739066	-0.32858	4.54538	0.942372	NA
hsa-miR-4778-5p	0.0442086	-0.0545625	4.54536	0.990422	NA
hsa-miR-4780	0.0386449	0.0926379	4.54536	0.98374	NA
hsa-miR-4781-5p	0.0296855	0.0926573	4.54536	0.983736	NA
hsa-miR-4782-3p	0.0161913	0.229939	4.54528	0.959653	NA
hsa-miR-4782-5p	0.0333283	-0.0515779	4.54536	0.990946	NA
hsa-miR-4783-3p	0.0131218	-0.184308	4.54538	0.967656	NA
hsa-miR-4786-3p	0	NA	NA	NA	NA
hsa-miR-4787-5p	0.0754938	-0.0586911	4.12787	0.988656	NA
hsa-miR-4793-3p	0.00512033	-0.0400444	4.54538	0.992971	NA
hsa-miR-4794	0.0402595	-0.0516156	4.54536	0.99094	NA
hsa-miR-4795-5p	0.0216198	0.0926524	4.54536	0.983737	NA
hsa-miR-4798-5p	0.033095	0.492649	4.54485	0.913681	NA
hsa-miR-4799-3p	0.0030968	0.0926608	4.54536	0.983736	NA
hsa-miR-4799-5p	0.0384931	-1.08455	3.61007	0.763854	NA
hsa-miR-4802-5p	0.052939	-1.8122	3.43129	0.597401	NA
hsa-miR-4803	0.0132146	-0.609778	4.54534	0.89328	NA
hsa-miR-4804-3p	0.0294713	-0.232768	4.54484	0.959154	NA
hsa-miR-488-3p	0.0209804	-0.328588	4.54538	0.942371	NA
hsa-miR-491-3p	0.0527835	-0.872889	3.87459	0.821757	NA
hsa-miR-495-5p	0.0172622	-0.766581	4.54506	0.866062	NA
hsa-miR-498-5p	0.00321035	-0.184314	4.54538	0.967655	NA
hsa-miR-4999-3p	0.0725393	-0.0589249	2.98922	0.984273	NA
hsa-miR-499a-3p	0.0451629	-0.195892	4.54536	0.965624	NA
hsa-miR-499b-3p	0.0211383	-0.328589	4.54538	0.942371	NA
hsa-miR-5000-5p	0.0928911	-0.90012	4.05071	0.824148	NA
hsa-miR-5002-3p	0.0778877	-1.84813	3.62818	0.610483	NA
hsa-miR-5003-5p	0.0103715	-0.198835	4.54536	0.965108	NA
hsa-miR-5004-3p	0.0554484	0.441469	4.54516	0.922624	NA
hsa-miR-5004-5p	0.051395	0.340466	3.44393	0.92125	NA
hsa-miR-5006-3p	0.0810212	-0.65217	2.93693	0.824269	NA
hsa-miR-5007-5p	0	NA	NA	NA	NA
hsa-miR-5008-3p	0.00892938	-0.184318	4.54538	0.967654	NA
hsa-miR-5009-3p	0.00393095	-0.184314	4.54538	0.967655	NA
hsa-miR-500b-5p	0.00407428	-0.184314	4.54538	0.967655	NA
hsa-miR-5011-3p	0.00614133	-0.0400444	4.54538	0.992971	NA
hsa-miR-506-3p	0.035113	0.340639	4.12766	0.934228	NA
hsa-miR-508-5p	0.00262759	-0.184314	4.54538	0.967655	NA
hsa-miR-5087	0.0651211	-0.0400704	4.54538	0.992966	NA
hsa-miR-5088-3p	0.0109934	-0.184312	4.54538	0.967655	NA
hsa-miR-5088-5p	0.0586643	-0.690453	3.39095	0.838653	NA
hsa-miR-5089-3p	0.0548995	-0.0655735	4.5452	0.988489	NA
hsa-miR-509-5p	0.0269008	-0.472826	4.54538	0.917151	NA
hsa-miR-5092	0.00563069	-0.184314	4.54538	0.967655	NA
hsa-miR-5093	0.00836097	0	4.54538	1	NA
hsa-miR-510-3p	0.00459975	-0.184314	4.54538	0.967655	NA
hsa-miR-510-5p	0.00400957	0.0926608	4.54536	0.983736	NA
hsa-miR-513a-3p	0	NA	NA	NA	NA
hsa-miR-513a-5p	0.00614133	-0.0400444	4.54538	0.992971	NA
hsa-miR-513b-5p	0	NA	NA	NA	NA
hsa-miR-513c-3p	0.0114763	-0.184315	4.54538	0.967655	NA
hsa-miR-514a-5p	0.0264518	-0.0586033	4.54528	0.989713	NA
hsa-miR-514b-3p	0.0214021	0	4.54538	1	NA
hsa-miR-514b-5p	0.00262759	-0.184314	4.54538	0.967655	NA
hsa-miR-515-3p	0.00647871	-0.0400444	4.54538	0.992971	NA
hsa-miR-515-5p	0.00964849	-0.184311	4.54538	0.967655	NA
hsa-miR-516a-3p=hsa-miR-516b-3p	0.00405179	-0.184314	4.54538	0.967655	NA
hsa-miR-517-5p	0.0106549	-0.0400378	4.54538	0.992972	NA
hsa-miR-517c-3p	0.00706441	-0.32858	4.54538	0.942372	NA
hsa-miR-5186	0	NA	NA	NA	NA
hsa-miR-518a-3p	0.0251484	-0.919938	4.54469	0.839588	NA
hsa-miR-518a-5p=hsa-miR-527	0.00771283	-0.0400421	4.54538	0.992971	NA
hsa-miR-518c-3p	0.08451	0.367205	4.5452	0.935609	NA
hsa-miR-518d-3p	0.00275147	-0.184314	4.54538	0.967655	NA
hsa-miR-518e-3p	0.0185171	-0.472833	4.54538	0.91715	NA
hsa-miR-518f-3p	0.0482427	-0.328527	4.54538	0.942381	NA
hsa-miR-5190	0.0070843	-0.0516057	4.54536	0.990941	NA
hsa-miR-5191	0.00322616	0	4.54538	1	NA
hsa-miR-5194	0.0189355	-0.0585999	4.54528	0.989714	NA
hsa-miR-5195-3p	0	NA	NA	NA	NA
hsa-miR-5196-3p	0.038627	0.367196	4.5452	0.935611	NA
hsa-miR-5196-5p	0.0030968	0.0926608	4.54536	0.983736	NA
hsa-miR-5197-3p	0.0191207	-0.184296	4.54538	0.967658	NA
hsa-miR-519a-3p	0.0213195	-0.525642	4.54496	0.907927	NA
hsa-miR-519b-3p	0.00579382	-0.184318	4.54538	0.967654	NA
hsa-miR-519d-3p	0.0277975	-0.618126	4.54507	0.891822	NA
hsa-miR-519d-5p	0	NA	NA	NA	NA
hsa-miR-520a-5p	0.0619682	-0.328584	4.54538	0.942371	NA
hsa-miR-520c-3p	0.0204627	-0.918827	4.54469	0.839779	NA
hsa-miR-520d-3p	0.00402249	0.0926608	4.54536	0.983736	NA
hsa-miR-520d-5p	0.0060797	0.215913	4.54528	0.962113	NA
hsa-miR-520e-5p	0.00512033	-0.0400444	4.54538	0.992971	NA
hsa-miR-520f-5p	0.0593133	-0.040037	4.54538	0.992972	NA
hsa-miR-520g-3p	0.0194164	0.078678	4.5452	0.986189	NA
hsa-miR-520g-5p	0.00676986	0.229933	4.54528	0.959654	NA
hsa-miR-520h	0.0154942	-0.195877	4.54536	0.965627	NA
hsa-miR-521	0.0247488	-0.472844	4.54538	0.917148	NA
hsa-miR-523-3p	0.0533042	0.0926313	4.54536	0.983741	NA
hsa-miR-524-3p	0.0071413	-0.32858	4.54538	0.942372	NA
hsa-miR-524-5p	0.0121987	-0.184322	4.54538	0.967653	NA
hsa-miR-525-5p	0.0249167	-0.195869	4.54536	0.965628	NA
hsa-miR-526a-5p=hsa-miR-520c-5p=hsa-miR-518d-5p	0	NA	NA	NA	NA
hsa-miR-541-5p	0.0333334	-0.795053	4.54464	0.861124	NA
hsa-miR-544a	0.0470727	-0.0586263	4.46468	0.989523	NA
hsa-miR-545-5p	0.0447487	-0.212975	3.97563	0.957278	NA
hsa-miR-548a-5p	0.00262759	-0.184314	4.54538	0.967655	NA
hsa-miR-548ad-3p	0.0120738	-0.195872	4.54536	0.965628	NA
hsa-miR-548ae-3p	0.0877749	-0.612393	2.08906	0.769413	NA
hsa-miR-548ai=hsa-miR-570-5p	0.0802373	-1.15257	2.69821	0.669264	NA
hsa-miR-548aj-3p	0.025944	-0.0516216	4.54536	0.990939	NA
hsa-miR-548aj-5p=hsa-miR-548g-5p=hsa-miR-548x-5p	0	NA	NA	NA	NA
hsa-miR-548am-5p=hsa-miR-548c-5p=hsa-miR-548o-5p	0.0806049	-0.786954	1.71735	0.646783	NA
hsa-miR-548an	0.0854482	-0.627611	1.96038	0.748857	NA
hsa-miR-548ao-3p	0.0126379	0.0856665	4.54528	0.984963	NA
hsa-miR-548ao-5p	0.00501547	0	4.54538	1	NA
hsa-miR-548aq-5p	0.0396277	-0.0516106	4.54536	0.990941	NA
hsa-miR-548ar-5p	0.0859696	-0.196684	2.12941	0.926408	NA
hsa-miR-548as-3p	0.00385407	-0.184314	4.54538	0.967655	NA
hsa-miR-548au-3p	0.00722734	-0.32858	4.54538	0.942372	NA
hsa-miR-548ax	0.0304429	-0.0586062	4.54528	0.989712	NA
hsa-miR-548az-3p	0.0604849	-0.507376	3.04292	0.867575	NA
hsa-miR-548bb-3p	0.0184409	-0.328571	4.54538	0.942374	NA
hsa-miR-548bb-5p	0.0576179	0.367147	4.32432	0.932339	NA
hsa-miR-548c-3p	0.0134475	-0.195877	4.54536	0.965627	NA
hsa-miR-548e-5p	0.083799	-0.689352	2.67234	0.796439	NA
hsa-miR-548f-5p	0.00190874	0.0896978	4.54536	0.984256	NA
hsa-miR-548g-3p	0.0886386	-0.328696	3.21651	0.918606	NA
hsa-miR-548g-5p=hsa-miR-548x-5p=hsa-miR-548aj-5p	0	NA	NA	NA	NA
hsa-miR-548m	0.0141803	-0.184315	4.54538	0.967655	NA
hsa-miR-548p	0.0833323	0.0786133	4.04228	0.984484	NA
hsa-miR-548v	0.0395721	-1.24754	4.54223	0.783583	NA
hsa-miR-548x-3p	0.0218924	-0.34014	4.54536	0.940348	NA
hsa-miR-548y	0.004411	-0.184314	4.54538	0.967655	NA
hsa-miR-551b-3p	0.0325591	-0.344511	4.54523	0.939581	NA
hsa-miR-553	0.0156471	-0.0400444	4.54538	0.992971	NA
hsa-miR-5571-3p	0.0317269	-1.07611	4.54412	0.812801	NA
hsa-miR-5571-5p	0.0111698	-0.472847	4.54538	0.917147	NA
hsa-miR-5579-3p	0.0176466	-0.328583	4.54538	0.942372	NA
hsa-miR-5579-5p	0.0108661	-0.472847	4.54538	0.917147	NA
hsa-miR-558	0	NA	NA	NA	NA
hsa-miR-5581-5p	0.0498628	-0.0400546	4.54538	0.992969	NA
hsa-miR-5583-3p	0.034671	0.0926505	4.54536	0.983737	NA
hsa-miR-5583-5p	0.00894104	-0.184311	4.54538	0.967655	NA
hsa-miR-5584-3p	0.0118402	0.0926516	4.54536	0.983737	NA
hsa-miR-5585-5p	0.00275147	-0.184314	4.54538	0.967655	NA
hsa-miR-5586-3p	0.00350603	-0.184314	4.54538	0.967655	NA
hsa-miR-5586-5p	0.0108614	-0.0400475	4.54538	0.99297	NA
hsa-miR-5587-5p	0.0233056	-0.184281	4.54538	0.967661	NA
hsa-miR-5588-3p	0.023627	-0.184296	4.54538	0.967658	NA
hsa-miR-5590-3p	0.00296205	-0.0400412	4.54538	0.992971	NA
hsa-miR-5590-5p	0.0115693	-0.0400402	4.54538	0.992972	NA
hsa-miR-5591-5p	0	NA	NA	NA	NA
hsa-miR-561-3p	0.00792835	-0.32858	4.54538	0.942372	NA
hsa-miR-568	0.00836097	0	4.54538	1	NA
hsa-miR-5684	0.076036	-1.28488	2.47894	0.604236	NA
hsa-miR-5685	0.0101751	-0.1843	4.54538	0.967657	NA
hsa-miR-5691	0.00282004	0	4.54538	1	NA
hsa-miR-5693	0	NA	NA	NA	NA
hsa-miR-5694	0	NA	NA	NA	NA
hsa-miR-5699-3p	0.0642651	-0.769613	4.2267	0.855517	NA
hsa-miR-570-5p=hsa-miR-548ai	0.0338439	-0.0400682	4.54538	0.992967	NA
hsa-miR-5702	0	NA	NA	NA	NA
hsa-miR-5705	0.00346808	0	4.54538	1	NA
hsa-miR-5707	0	NA	NA	NA	NA
hsa-miR-572	0	NA	NA	NA	NA
hsa-miR-573	0.0425424	-0.0400397	4.54538	0.992972	NA
hsa-miR-5739	0.00737016	-0.0400444	4.54538	0.992971	NA
hsa-miR-577	0.0809968	-0.0677853	2.48105	0.978204	NA
hsa-miR-578	0.0452729	-0.0668286	3.5291	0.984892	NA
hsa-miR-580-5p	0.00858285	-0.0545731	4.54536	0.990421	NA
hsa-miR-585-5p	0.0672364	-2.01286	3.01135	0.503863	NA
hsa-miR-586	0.00385407	-0.184314	4.54538	0.967655	NA
hsa-miR-588	0.00795948	-0.32858	4.54538	0.942372	NA
hsa-miR-591	0.0174692	-0.0400258	4.54538	0.992974	NA
hsa-miR-597-5p	0.0887002	-0.883382	1.83966	0.631094	NA
hsa-miR-600	0.0445065	-0.620122	4.52238	0.890933	NA
hsa-miR-602	0	NA	NA	NA	NA
hsa-miR-603	0.0574302	-1.07646	4.32026	0.803232	NA
hsa-miR-606	0	NA	NA	NA	NA
hsa-miR-6068	0.00348668	-0.184314	4.54538	0.967655	NA
hsa-miR-6073	0.00692327	0	4.54538	1	NA
hsa-miR-6074	0.00583929	0	4.54538	1	NA
hsa-miR-6077	0	NA	NA	NA	NA
hsa-miR-6078	0	NA	NA	NA	NA
hsa-miR-608	0.00363806	-0.0400466	4.54538	0.99297	NA
hsa-miR-6080	0	NA	NA	NA	NA
hsa-miR-6081	0	NA	NA	NA	NA
hsa-miR-6082	0.00583929	0	4.54538	1	NA
hsa-miR-6084	0.00563069	-0.184314	4.54538	0.967655	NA
hsa-miR-6085	0.0221167	0	4.54538	1	NA
hsa-miR-6086	0	NA	NA	NA	NA
hsa-miR-6088	0.0162582	-0.0400299	4.54538	0.992973	NA
hsa-miR-609	0.00434129	-0.0400444	4.54538	0.992971	NA
hsa-miR-6090	0.00563069	-0.184314	4.54538	0.967655	NA
hsa-miR-612	0.0325579	-0.0515754	4.54536	0.990947	NA
hsa-miR-6124	0.0439228	0	4.54538	1	NA
hsa-miR-6125	0.0368225	-0.472847	4.54538	0.917147	NA
hsa-miR-6126	0.00999774	-0.0400417	4.54538	0.992971	NA
hsa-miR-6127	0.0524352	-0.0399966	4.54538	0.992979	NA
hsa-miR-6129	0.0747367	0.092611	4.10352	0.981994	NA
hsa-miR-6132	0.00405179	-0.184314	4.54538	0.967655	NA
hsa-miR-614	0	NA	NA	NA	NA
hsa-miR-615-5p	0.0876862	-0.195887	4.54536	0.965625	NA
hsa-miR-617	0	NA	NA	NA	NA
hsa-miR-619-3p	0	NA	NA	NA	NA
hsa-miR-620	0.0141923	0	4.54538	1	NA
hsa-miR-622	0.00402249	0.0926608	4.54536	0.983736	NA
hsa-miR-624-3p	0.0805321	-2.03954	2.96359	0.491327	NA
hsa-miR-626	0.00262759	-0.184314	4.54538	0.967655	NA
hsa-miR-632	0.0391958	0.517637	4.54479	0.90932	NA
hsa-miR-635	0	NA	NA	NA	NA
[truncated: 293 more rows]
